# Supplementary material for: Pseudogymnoascus destructans transcriptome changes during white-nose syndrome infections
Source: Virulence. 2017 Jul 13;8(8):1695–707. doi: 10.1080/21505594.2017.1342910 (PMC5810475; doi:10.1080/21505594.2017.1342910)
Supplement: 1342910_supp.zip [file kvir-08-08-1342910-s001.zip › 1342910_supp/2016VIRULENCE0371R1-s03.xlsx]

## Sheet: cpm.edgeR.DESeq2.trinotate
	CPM										edgeR				DESeq2								Trinotate
GeneID	SRR1270148	SRR1270408	SRR1270412	SRR1270417	KYMYLU06W	KYMYLU07W	KYMYLU11W	KYMYLU19W	KYMYLU23W	KYMYLU39W	log2FC	log10CPM	PValue	FDR	CultureMean	MyLuMean	baseMean	log2FoldChange	lfcSE	stat	pvalue	padj	transcript_id	sprot_Top_BLASTX_hit	RNAMMER	prot_id	prot_coords	sprot_Top_BLASTP_hit	Pfam	SignalP	TmHMM	eggnog	Kegg	gene_ontology_blast	gene_ontology_pfam
VC83_00002	30.7582	32.6169	33.5277	25.7579	11.1746	25.919	19.3788	55.5253	0	15.7169	0.43188	4.78388	0.446924	0.653822	24.2927	17.4017	20.1581	0.308616	0.441973	0.698269	0.485009	0.659693	VC83_00002-T1	KICH_YEAST^KICH_YEAST^Q:736-2130,H:119-567^31.23%ID^E:1e-63^RecName: Full=Choline kinase;^Eukaryota; Fungi; Dikarya; Ascomycota; Saccharomycotina; Saccharomycetes; Saccharomycetales; Saccharomycetaceae; Saccharomyces	.	VC83_00002-T1|m.2	1-2175[+]	KICH_YEAST^KICH_YEAST^Q:246-710,H:119-567^31.23%ID^E:4e-68^RecName: Full=Choline kinase;^Eukaryota; Fungi; Dikarya; Ascomycota; Saccharomycotina; Saccharomycetes; Saccharomycetales; Saccharomycetaceae; Saccharomyces	PF04428.11^Choline_kin_N^Choline kinase N terminus^198-271^E:5.9e-22`PF01636.20^APH^Phosphotransferase enzyme family^275-561^E:8.6e-06`PF01633.17^Choline_kinase^Choline/ethanolamine kinase^306-550^E:6.8e-58	sigP:0.105^69^0.135^0.101	.	.	KEGG:sce:YLR133W`KO:K00866	GO:0005737^cellular_component^cytoplasm`GO:0005524^molecular_function^ATP binding`GO:0004103^molecular_function^choline kinase activity`GO:0004305^molecular_function^ethanolamine kinase activity`GO:0006657^biological_process^CDP-choline pathway`GO:0006656^biological_process^phosphatidylcholine biosynthetic process`GO:0006646^biological_process^phosphatidylethanolamine biosynthetic process	GO:0016773^molecular_function^phosphotransferase activity, alcohol group as acceptor
VC83_00002	30.7582	32.6169	33.5277	25.7579	11.1746	25.919	19.3788	55.5253	0	15.7169	0.43188	4.78388	0.446924	0.653822	24.2927	17.4017	20.1581	0.308616	0.441973	0.698269	0.485009	0.659693	VC83_00002-T1	KICH_YEAST^KICH_YEAST^Q:736-2130,H:119-567^31.23%ID^E:1e-63^RecName: Full=Choline kinase;^Eukaryota; Fungi; Dikarya; Ascomycota; Saccharomycotina; Saccharomycetes; Saccharomycetales; Saccharomycetaceae; Saccharomyces	.	VC83_00002-T1|m.3	1767-832[-]	.	.	sigP:0.131^16^0.201^0.145	.	.	.	.	.
VC83_00002	30.7582	32.6169	33.5277	25.7579	11.1746	25.919	19.3788	55.5253	0	15.7169	0.43188	4.78388	0.446924	0.653822	24.2927	17.4017	20.1581	0.308616	0.441973	0.698269	0.485009	0.659693	VC83_00002-T1	KICH_YEAST^KICH_YEAST^Q:736-2130,H:119-567^31.23%ID^E:1e-63^RecName: Full=Choline kinase;^Eukaryota; Fungi; Dikarya; Ascomycota; Saccharomycotina; Saccharomycetes; Saccharomycetales; Saccharomycetaceae; Saccharomyces	.	VC83_00002-T1|m.4	1523-939[-]	.	.	sigP:0.178^18^0.308^0.191	.	.	.	.	.
VC83_00002	30.7582	32.6169	33.5277	25.7579	11.1746	25.919	19.3788	55.5253	0	15.7169	0.43188	4.78388	0.446924	0.653822	24.2927	17.4017	20.1581	0.308616	0.441973	0.698269	0.485009	0.659693	VC83_00002-T1	KICH_YEAST^KICH_YEAST^Q:736-2130,H:119-567^31.23%ID^E:1e-63^RecName: Full=Choline kinase;^Eukaryota; Fungi; Dikarya; Ascomycota; Saccharomycotina; Saccharomycetes; Saccharomycetales; Saccharomycetaceae; Saccharomyces	.	VC83_00002-T1|m.5	518-99[-]	.	.	sigP:0.127^11^0.218^0.132	ExpAA=22.11^PredHel=1^Topology=i41-63o	.	.	.	.
VC83_00002	30.7582	32.6169	33.5277	25.7579	11.1746	25.919	19.3788	55.5253	0	15.7169	0.43188	4.78388	0.446924	0.653822	24.2927	17.4017	20.1581	0.308616	0.441973	0.698269	0.485009	0.659693	VC83_00002-T1	KICH_YEAST^KICH_YEAST^Q:736-2130,H:119-567^31.23%ID^E:1e-63^RecName: Full=Choline kinase;^Eukaryota; Fungi; Dikarya; Ascomycota; Saccharomycotina; Saccharomycetes; Saccharomycetales; Saccharomycetaceae; Saccharomyces	.	VC83_00002-T1|m.6	1430-1807[+]	.	.	sigP:0.11^26^0.138^0.111	.	.	.	.	.
VC83_00002	30.7582	32.6169	33.5277	25.7579	11.1746	25.919	19.3788	55.5253	0	15.7169	0.43188	4.78388	0.446924	0.653822	24.2927	17.4017	20.1581	0.308616	0.441973	0.698269	0.485009	0.659693	VC83_00002-T1	KICH_YEAST^KICH_YEAST^Q:736-2130,H:119-567^31.23%ID^E:1e-63^RecName: Full=Choline kinase;^Eukaryota; Fungi; Dikarya; Ascomycota; Saccharomycotina; Saccharomycetes; Saccharomycetales; Saccharomycetaceae; Saccharomyces	.	VC83_00002-T1|m.7	2175-1840[-]	.	.	sigP:0.192^52^0.491^0.208	.	.	.	.	.
VC83_00004	80.6747	65.7653	127.949	84.4286	89.3971	69.1174	77.5152	95.1862	67.3032	31.4338	0.275531	6.33883	0.519117	0.713806	71.2203	59.536	64.2097	0.211461	0.344826	0.613241	0.539717	0.70503	VC83_00004-T1	YB8B_YEAST^YB8B_YEAST^Q:142-657,H:6-177^50%ID^E:3e-48^RecName: Full=Uncharacterized transporter YBR287W;^Eukaryota; Fungi; Dikarya; Ascomycota; Saccharomycotina; Saccharomycetes; Saccharomycetales; Saccharomycetaceae; Saccharomyces`YB8B_YEAST^YB8B_YEAST^Q:1141-1680,H:254-426^44.51%ID^E:7e-40^RecName: Full=Uncharacterized transporter YBR287W;^Eukaryota; Fungi; Dikarya; Ascomycota; Saccharomycotina…	.	VC83_00004-T1|m.10	972-1472[+]	.	.	sigP:0.111^11^0.134^0.108	.	.	.	.	.
VC83_00004	80.6747	65.7653	127.949	84.4286	89.3971	69.1174	77.5152	95.1862	67.3032	31.4338	0.275531	6.33883	0.519117	0.713806	71.2203	59.536	64.2097	0.211461	0.344826	0.613241	0.539717	0.70503	VC83_00004-T1	YB8B_YEAST^YB8B_YEAST^Q:142-657,H:6-177^50%ID^E:3e-48^RecName: Full=Uncharacterized transporter YBR287W;^Eukaryota; Fungi; Dikarya; Ascomycota; Saccharomycotina; Saccharomycetes; Saccharomycetales; Saccharomycetaceae; Saccharomyces`YB8B_YEAST^YB8B_YEAST^Q:1141-1680,H:254-426^44.51%ID^E:7e-40^RecName: Full=Uncharacterized transporter YBR287W;^Eukaryota; Fungi; Dikarya; Ascomycota; Saccharomycotina…	.	VC83_00004-T1|m.11	1475-1098[-]	.	.	sigP:0.182^23^0.316^0.162	.	.	.	.	.
VC83_00004	80.6747	65.7653	127.949	84.4286	89.3971	69.1174	77.5152	95.1862	67.3032	31.4338	0.275531	6.33883	0.519117	0.713806	71.2203	59.536	64.2097	0.211461	0.344826	0.613241	0.539717	0.70503	VC83_00004-T1	YB8B_YEAST^YB8B_YEAST^Q:142-657,H:6-177^50%ID^E:3e-48^RecName: Full=Uncharacterized transporter YBR287W;^Eukaryota; Fungi; Dikarya; Ascomycota; Saccharomycotina; Saccharomycetes; Saccharomycetales; Saccharomycetaceae; Saccharomyces`YB8B_YEAST^YB8B_YEAST^Q:1141-1680,H:254-426^44.51%ID^E:7e-40^RecName: Full=Uncharacterized transporter YBR287W;^Eukaryota; Fungi; Dikarya; Ascomycota; Saccharomycotina…	.	VC83_00004-T1|m.8	1-1692[+]	YB8B_YEAST^YB8B_YEAST^Q:48-219,H:6-177^50%ID^E:2e-48^RecName: Full=Uncharacterized transporter YBR287W;^Eukaryota; Fungi; Dikarya; Ascomycota; Saccharomycotina; Saccharomycetes; Saccharomycetales; Saccharomycetaceae; Saccharomyces`YB8B_YEAST^YB8B_YEAST^Q:381-560,H:254-426^44.51%ID^E:6e-40^RecName: Full=Uncharacterized transporter YBR287W;^Eukaryota; Fungi; Dikarya; Ascomycota; Saccharomycotina; S…	PF03547.15^Mem_trans^Membrane transport protein^56-546^E:3.1e-45	sigP:0.154^16^0.176^0.147	ExpAA=178.15^PredHel=8^Topology=o52-74i87-106o116-138i376-398o418-440i461-483o496-515i536-558o	.	KEGG:sce:YBR287W`KO:K07088	GO:0016021^cellular_component^integral component of membrane`GO:0055085^biological_process^transmembrane transport	GO:0055085^biological_process^transmembrane transport`GO:0016021^cellular_component^integral component of membrane
VC83_00004	80.6747	65.7653	127.949	84.4286	89.3971	69.1174	77.5152	95.1862	67.3032	31.4338	0.275531	6.33883	0.519117	0.713806	71.2203	59.536	64.2097	0.211461	0.344826	0.613241	0.539717	0.70503	VC83_00004-T1	YB8B_YEAST^YB8B_YEAST^Q:142-657,H:6-177^50%ID^E:3e-48^RecName: Full=Uncharacterized transporter YBR287W;^Eukaryota; Fungi; Dikarya; Ascomycota; Saccharomycotina; Saccharomycetes; Saccharomycetales; Saccharomycetaceae; Saccharomyces`YB8B_YEAST^YB8B_YEAST^Q:1141-1680,H:254-426^44.51%ID^E:7e-40^RecName: Full=Uncharacterized transporter YBR287W;^Eukaryota; Fungi; Dikarya; Ascomycota; Saccharomycotina…	.	VC83_00004-T1|m.9	1692-1129[-]	.	.	sigP:0.111^70^0.126^0.107	.	.	.	.	.
VC83_00005	144.81	142.359	233.074	141.827	100.572	43.1984	96.894	95.1862	100.955	125.735	0.831094	6.97687	0.0505055	0.177956	131.286	78.3646	99.5333	0.761902	0.324666	2.34673	0.0189392	0.0762514	VC83_00005-T1	PBS2_YEAST^PBS2_YEAST^Q:586-1641,H:317-631^56.7%ID^E:1e-132^RecName: Full=MAP kinase kinase PBS2;^Eukaryota; Fungi; Dikarya; Ascomycota; Saccharomycotina; Saccharomycetes; Saccharomycetales; Saccharomycetaceae; Saccharomyces	.	VC83_00005-T1|m.12	1-1866[+]	PBS2_YEAST^PBS2_YEAST^Q:196-547,H:317-631^56.7%ID^E:2e-133^RecName: Full=MAP kinase kinase PBS2;^Eukaryota; Fungi; Dikarya; Ascomycota; Saccharomycotina; Saccharomycetes; Saccharomycetales; Saccharomycetaceae; Saccharomyces	PF07714.14^Pkinase_Tyr^Protein tyrosine kinase^242-535^E:1.9e-30`PF00069.22^Pkinase^Protein kinase domain^285-539^E:2.7e-49	sigP:0.115^30^0.119^0.105	.	.	KEGG:sce:YJL128C`KO:K11227	GO:0005935^cellular_component^cellular bud neck`GO:0005934^cellular_component^cellular bud tip`GO:0005737^cellular_component^cytoplasm`GO:0031416^cellular_component^NatB complex`GO:0005524^molecular_function^ATP binding`GO:0004708^molecular_function^MAP kinase kinase activity`GO:0005078^molecular_function^MAP-kinase scaffold activity`GO:0004596^molecular_function^peptide alpha-N-acetyltransferase…	GO:0004672^molecular_function^protein kinase activity`GO:0006468^biological_process^protein phosphorylation`GO:0005524^molecular_function^ATP binding
VC83_00005	144.81	142.359	233.074	141.827	100.572	43.1984	96.894	95.1862	100.955	125.735	0.831094	6.97687	0.0505055	0.177956	131.286	78.3646	99.5333	0.761902	0.324666	2.34673	0.0189392	0.0762514	VC83_00005-T1	PBS2_YEAST^PBS2_YEAST^Q:586-1641,H:317-631^56.7%ID^E:1e-132^RecName: Full=MAP kinase kinase PBS2;^Eukaryota; Fungi; Dikarya; Ascomycota; Saccharomycotina; Saccharomycetes; Saccharomycetales; Saccharomycetaceae; Saccharomyces	.	VC83_00005-T1|m.13	1463-1083[-]	.	.	sigP:0.121^18^0.136^0.111	.	.	.	.	.
VC83_00005	144.81	142.359	233.074	141.827	100.572	43.1984	96.894	95.1862	100.955	125.735	0.831094	6.97687	0.0505055	0.177956	131.286	78.3646	99.5333	0.761902	0.324666	2.34673	0.0189392	0.0762514	VC83_00005-T1	PBS2_YEAST^PBS2_YEAST^Q:586-1641,H:317-631^56.7%ID^E:1e-132^RecName: Full=MAP kinase kinase PBS2;^Eukaryota; Fungi; Dikarya; Ascomycota; Saccharomycotina; Saccharomycetes; Saccharomycetales; Saccharomycetaceae; Saccharomyces	.	VC83_00005-T1|m.14	3-356[+]	.	.	sigP:0.252^20^0.675^0.325	.	.	.	.	.
VC83_00005	144.81	142.359	233.074	141.827	100.572	43.1984	96.894	95.1862	100.955	125.735	0.831094	6.97687	0.0505055	0.177956	131.286	78.3646	99.5333	0.761902	0.324666	2.34673	0.0189392	0.0762514	VC83_00005-T1	PBS2_YEAST^PBS2_YEAST^Q:586-1641,H:317-631^56.7%ID^E:1e-132^RecName: Full=MAP kinase kinase PBS2;^Eukaryota; Fungi; Dikarya; Ascomycota; Saccharomycotina; Saccharomycetes; Saccharomycetales; Saccharomycetaceae; Saccharomyces	.	VC83_00005-T1|m.15	476-144[-]	.	.	sigP:0.148^19^0.22^0.152	.	.	.	.	.
VC83_00006	6.88504	7.1744	8.35414	5.35297	0	25.919	48.447	0	0	0	-0.938546	3.11384	0.489378	0.690578	5.49545	10.2378	8.34084	-0.901223	0.614958	-1.4655	0.142783	0.299137	VC83_00006-T1	MTF7_NEIGO^MTF7_NEIGO^Q:2455-3423,H:22-364^26.37%ID^E:1e-20^RecName: Full=Modification methylase NgoFVII;^Bacteria; Proteobacteria; Betaproteobacteria; Neisseriales; Neisseriaceae; Neisseria	.	VC83_00006-T1|m.16	1-3426[+]	MTF7_NEIGO^MTF7_NEIGO^Q:819-1141,H:22-364^26.37%ID^E:3e-20^RecName: Full=Modification methylase NgoFVII;^Bacteria; Proteobacteria; Betaproteobacteria; Neisseriales; Neisseriaceae; Neisseria	PF00145.14^DNA_methylase^C-5 cytosine-specific DNA methylase^817-1025^E:8.8e-25`PF00145.14^DNA_methylase^C-5 cytosine-specific DNA methylase^1059-1111^E:2.3e-07	sigP:0.104^51^0.112^0.099	.	COG0270^Cytosine-specific methyltransferase	.	GO:0003886^molecular_function^DNA (cytosine-5-)-methyltransferase activity`GO:0009307^biological_process^DNA restriction-modification system	.
VC83_00006	6.88504	7.1744	8.35414	5.35297	0	25.919	48.447	0	0	0	-0.938546	3.11384	0.489378	0.690578	5.49545	10.2378	8.34084	-0.901223	0.614958	-1.4655	0.142783	0.299137	VC83_00006-T1	MTF7_NEIGO^MTF7_NEIGO^Q:2455-3423,H:22-364^26.37%ID^E:1e-20^RecName: Full=Modification methylase NgoFVII;^Bacteria; Proteobacteria; Betaproteobacteria; Neisseriales; Neisseriaceae; Neisseria	.	VC83_00006-T1|m.17	3189-2350[-]	.	.	sigP:0.111^17^0.158^0.111	.	.	.	.	.
VC83_00006	6.88504	7.1744	8.35414	5.35297	0	25.919	48.447	0	0	0	-0.938546	3.11384	0.489378	0.690578	5.49545	10.2378	8.34084	-0.901223	0.614958	-1.4655	0.142783	0.299137	VC83_00006-T1	MTF7_NEIGO^MTF7_NEIGO^Q:2455-3423,H:22-364^26.37%ID^E:1e-20^RecName: Full=Modification methylase NgoFVII;^Bacteria; Proteobacteria; Betaproteobacteria; Neisseriales; Neisseriaceae; Neisseria	.	VC83_00006-T1|m.18	2291-1518[-]	.	.	sigP:0.158^21^0.178^0.152	ExpAA=42.09^PredHel=2^Topology=i109-131o146-168i	.	.	.	.
VC83_00006	6.88504	7.1744	8.35414	5.35297	0	25.919	48.447	0	0	0	-0.938546	3.11384	0.489378	0.690578	5.49545	10.2378	8.34084	-0.901223	0.614958	-1.4655	0.142783	0.299137	VC83_00006-T1	MTF7_NEIGO^MTF7_NEIGO^Q:2455-3423,H:22-364^26.37%ID^E:1e-20^RecName: Full=Modification methylase NgoFVII;^Bacteria; Proteobacteria; Betaproteobacteria; Neisseriales; Neisseriaceae; Neisseria	.	VC83_00006-T1|m.19	1992-1543[-]	.	.	sigP:0.144^45^0.353^0.155	.	.	.	.	.
VC83_00006	6.88504	7.1744	8.35414	5.35297	0	25.919	48.447	0	0	0	-0.938546	3.11384	0.489378	0.690578	5.49545	10.2378	8.34084	-0.901223	0.614958	-1.4655	0.142783	0.299137	VC83_00006-T1	MTF7_NEIGO^MTF7_NEIGO^Q:2455-3423,H:22-364^26.37%ID^E:1e-20^RecName: Full=Modification methylase NgoFVII;^Bacteria; Proteobacteria; Betaproteobacteria; Neisseriales; Neisseriaceae; Neisseria	.	VC83_00006-T1|m.20	992-606[-]	.	.	sigP:0.261^12^0.785^0.410	.	.	.	.	.
VC83_00007	147.43	77.9884	111.447	95.3466	346.414	328.308	184.099	126.915	145.824	172.886	-1.01781	7.40326	0.0222731	0.100863	85.4835	180.58	142.541	-1.0477	0.335896	-3.11911	0.00181399	0.0136874	VC83_00007-T1	SHB17_YEAST^SHB17_YEAST^Q:7-735,H:5-267^36.79%ID^E:2e-54^RecName: Full=Sedoheptulose 1,7-bisphosphatase;^Eukaryota; Fungi; Dikarya; Ascomycota; Saccharomycotina; Saccharomycetes; Saccharomycetales; Saccharomycetaceae; Saccharomyces	.	VC83_00007-T1|m.21	1-759[+]	SHB17_YEAST^SHB17_YEAST^Q:3-245,H:5-267^36.79%ID^E:1e-54^RecName: Full=Sedoheptulose 1,7-bisphosphatase;^Eukaryota; Fungi; Dikarya; Ascomycota; Saccharomycotina; Saccharomycetes; Saccharomycetales; Saccharomycetaceae; Saccharomyces	PF00300.19^His_Phos_1^Histidine phosphatase superfamily (branch 1)^7-76^E:9e-13`PF00300.19^His_Phos_1^Histidine phosphatase superfamily (branch 1)^99-224^E:2.1e-17	sigP:0.106^11^0.115^0.099	.	.	KEGG:sce:YKR043C`KO:K15634	GO:0005829^cellular_component^cytosol`GO:0005634^cellular_component^nucleus`GO:0016491^molecular_function^oxidoreductase activity`GO:0050278^molecular_function^sedoheptulose-bisphosphatase activity`GO:0005975^biological_process^carbohydrate metabolic process`GO:0016311^biological_process^dephosphorylation`GO:0046390^biological_process^ribose phosphate biosynthetic process`GO:0042254^biological_pr…	.
VC83_00007	147.43	77.9884	111.447	95.3466	346.414	328.308	184.099	126.915	145.824	172.886	-1.01781	7.40326	0.0222731	0.100863	85.4835	180.58	142.541	-1.0477	0.335896	-3.11911	0.00181399	0.0136874	VC83_00007-T1	SHB17_YEAST^SHB17_YEAST^Q:7-735,H:5-267^36.79%ID^E:2e-54^RecName: Full=Sedoheptulose 1,7-bisphosphatase;^Eukaryota; Fungi; Dikarya; Ascomycota; Saccharomycotina; Saccharomycetes; Saccharomycetales; Saccharomycetaceae; Saccharomyces	.	VC83_00007-T1|m.22	759-298[-]	.	.	sigP:0.148^12^0.268^0.183	.	.	.	.	.
VC83_00008	1.49675	2.59076	6.79766	4.98198	67.0478	25.919	29.0682	0	0	31.4338	-2.67094	3.18398	0.00781912	0.0493603	3.17114	21.322	14.0616	-2.33185	0.657792	-3.54497	0.000392657	0.00415255	VC83_00008-T1	YGE9_SCHPO^YGE9_SCHPO^Q:172-501,H:84-189^32.73%ID^E:1e-12^RecName: Full=Uncharacterized methyltransferase C1347.09;^Eukaryota; Fungi; Dikarya; Ascomycota; Taphrinomycotina; Schizosaccharomycetes; Schizosaccharomycetales; Schizosaccharomycetaceae; Schizosaccharomyces	.	VC83_00008-T1|m.23	1-807[+]	YGE9_SCHPO^YGE9_SCHPO^Q:53-179,H:79-200^33.07%ID^E:9e-16^RecName: Full=Uncharacterized methyltransferase C1347.09;^Eukaryota; Fungi; Dikarya; Ascomycota; Taphrinomycotina; Schizosaccharomycetes; Schizosaccharomycetales; Schizosaccharomycetaceae; Schizosaccharomyces	PF13489.3^Methyltransf_23^Methyltransferase domain^35-234^E:3.2e-09`PF01209.15^Ubie_methyltran^ubiE/COQ5 methyltransferase family^51-166^E:2.9e-06`PF13847.3^Methyltransf_31^Methyltransferase domain^54-167^E:1.1e-07`PF13649.3^Methyltransf_25^Methyltransferase domain^56-159^E:6.1e-11`PF08241.9^Methyltransf_11^Methyltransferase domain^56-163^E:1e-08`PF08242.9^Methyltransf_12^Methyltransferase domain…	sigP:0.111^44^0.144^0.108	.	.	KEGG:spo:SPBC1347.09	GO:0019898^cellular_component^extrinsic component of membrane`GO:0005743^cellular_component^mitochondrial inner membrane`GO:0005634^cellular_component^nucleus`GO:0004395^molecular_function^hexaprenyldihydroxybenzoate methyltransferase activity`GO:0008757^molecular_function^S-adenosylmethionine-dependent methyltransferase activity`GO:0032259^biological_process^methylation`GO:0006744^biological_pro…	GO:0008168^molecular_function^methyltransferase activity`GO:0008152^biological_process^metabolic process
VC83_00008	1.49675	2.59076	6.79766	4.98198	67.0478	25.919	29.0682	0	0	31.4338	-2.67094	3.18398	0.00781912	0.0493603	3.17114	21.322	14.0616	-2.33185	0.657792	-3.54497	0.000392657	0.00415255	VC83_00008-T1	YGE9_SCHPO^YGE9_SCHPO^Q:172-501,H:84-189^32.73%ID^E:1e-12^RecName: Full=Uncharacterized methyltransferase C1347.09;^Eukaryota; Fungi; Dikarya; Ascomycota; Taphrinomycotina; Schizosaccharomycetes; Schizosaccharomycetales; Schizosaccharomycetaceae; Schizosaccharomyces	.	VC83_00008-T1|m.24	807-292[-]	.	.	sigP:0.134^11^0.209^0.133	ExpAA=21.66^PredHel=1^Topology=i69-91o	.	.	.	.
VC83_00008	1.49675	2.59076	6.79766	4.98198	67.0478	25.919	29.0682	0	0	31.4338	-2.67094	3.18398	0.00781912	0.0493603	3.17114	21.322	14.0616	-2.33185	0.657792	-3.54497	0.000392657	0.00415255	VC83_00008-T1	YGE9_SCHPO^YGE9_SCHPO^Q:172-501,H:84-189^32.73%ID^E:1e-12^RecName: Full=Uncharacterized methyltransferase C1347.09;^Eukaryota; Fungi; Dikarya; Ascomycota; Taphrinomycotina; Schizosaccharomycetes; Schizosaccharomycetales; Schizosaccharomycetaceae; Schizosaccharomyces	.	VC83_00008-T1|m.25	3-365[+]	.	.	sigP:0.105^37^0.114^0.101	.	.	.	.	.
VC83_00010	50.4404	46.5007	109.318	63.3877	145.27	77.7571	77.5152	31.7287	22.4344	47.1508	-0.0137428	6.06986	1	1	53.5743	55.7058	54.8532	-0.0501801	0.453961	-0.110538	0.911982	0.954273	VC83_00010-T1	TBS1_YEAST^TBS1_YEAST^Q:151-477,H:57-139^28.83%ID^E:7e-07^RecName: Full=Uncharacterized transcriptional regulatory protein TBS1;^Eukaryota; Fungi; Dikarya; Ascomycota; Saccharomycotina; Saccharomycetes; Saccharomycetales; Saccharomycetaceae; Saccharomyces	.	VC83_00010-T1|m.28	1-1086[+]	TBS1_YEAST^TBS1_YEAST^Q:51-159,H:57-139^28.83%ID^E:6e-07^RecName: Full=Uncharacterized transcriptional regulatory protein TBS1;^Eukaryota; Fungi; Dikarya; Ascomycota; Saccharomycotina; Saccharomycetes; Saccharomycetales; Saccharomycetaceae; Saccharomyces	PF00172.15^Zn_clus^Fungal Zn(2)-Cys(6) binuclear cluster domain^125-166^E:1.1e-08	sigP:0.113^43^0.143^0.109	.	.	KEGG:sce:YBR150C	GO:0016021^cellular_component^integral component of membrane`GO:0031966^cellular_component^mitochondrial membrane`GO:0031965^cellular_component^nuclear membrane`GO:0003677^molecular_function^DNA binding`GO:0000981^molecular_function^RNA polymerase II transcription factor activity, sequence-specific DNA binding`GO:0008270^molecular_function^zinc ion binding`GO:0006351^biological_process^transcript…	GO:0000981^molecular_function^RNA polymerase II transcription factor activity, sequence-specific DNA binding`GO:0008270^molecular_function^zinc ion binding`GO:0006355^biological_process^regulation of transcription, DNA-templated`GO:0005634^cellular_component^nucleus
VC83_00010	50.4404	46.5007	109.318	63.3877	145.27	77.7571	77.5152	31.7287	22.4344	47.1508	-0.0137428	6.06986	1	1	53.5743	55.7058	54.8532	-0.0501801	0.453961	-0.110538	0.911982	0.954273	VC83_00010-T1	TBS1_YEAST^TBS1_YEAST^Q:151-477,H:57-139^28.83%ID^E:7e-07^RecName: Full=Uncharacterized transcriptional regulatory protein TBS1;^Eukaryota; Fungi; Dikarya; Ascomycota; Saccharomycotina; Saccharomycetes; Saccharomycetales; Saccharomycetaceae; Saccharomyces	.	VC83_00010-T1|m.29	330-1[-]	.	.	sigP:0.234^19^0.627^0.260	ExpAA=21.33^PredHel=1^Topology=i7-26o	.	.	.	.
VC83_00011	164.118	166.34	145.006	142.092	156.445	207.352	125.962	230.033	145.824	157.169	-0.152809	7.35575	0.70919	0.854871	122.369	141.268	133.708	-0.230285	0.218428	-1.05428	0.291754	0.475635	VC83_00011-T1	UBP6_SCHPO^UBP6_SCHPO^Q:13-1116,H:7-333^44.02%ID^E:6e-93^RecName: Full=Ubiquitin carboxyl-terminal hydrolase 6;^Eukaryota; Fungi; Dikarya; Ascomycota; Taphrinomycotina; Schizosaccharomycetes; Schizosaccharomycetales; Schizosaccharomycetaceae; Schizosaccharomyces`UBP6_SCHPO^UBP6_SCHPO^Q:1405-1695,H:379-464^49.48%ID^E:7e-20^RecName: Full=Ubiquitin carboxyl-terminal hydrolase 6;^Eukaryota; Fungi; Di…	.	VC83_00011-T1|m.30	1-1731[+]	UBP6_SCHPO^UBP6_SCHPO^Q:5-565,H:7-464^40.82%ID^E:4e-130^RecName: Full=Ubiquitin carboxyl-terminal hydrolase 6;^Eukaryota; Fungi; Dikarya; Ascomycota; Taphrinomycotina; Schizosaccharomycetes; Schizosaccharomycetales; Schizosaccharomycetaceae; Schizosaccharomyces	PF00240.20^ubiquitin^Ubiquitin family^5-71^E:4.3e-10`PF13423.3^UCH_1^Ubiquitin carboxyl-terminal hydrolase^106-538^E:1.9e-14`PF00443.26^UCH^Ubiquitin carboxyl-terminal hydrolase^107-563^E:2.2e-50	sigP:0.106^38^0.119^0.099	.	.	KEGG:spo:SPAC6G9.08`KO:K11843	GO:0005654^cellular_component^nucleoplasm`GO:0005634^cellular_component^nucleus`GO:0000502^cellular_component^proteasome complex`GO:0004843^molecular_function^thiol-dependent ubiquitin-specific protease activity`GO:0043161^biological_process^proteasome-mediated ubiquitin-dependent protein catabolic process`GO:0016579^biological_process^protein deubiquitination`GO:0071947^biological_process^protei…	GO:0005515^molecular_function^protein binding`GO:0036459^molecular_function^thiol-dependent ubiquitinyl hydrolase activity`GO:0016579^biological_process^protein deubiquitination
VC83_00011	164.118	166.34	145.006	142.092	156.445	207.352	125.962	230.033	145.824	157.169	-0.152809	7.35575	0.70919	0.854871	122.369	141.268	133.708	-0.230285	0.218428	-1.05428	0.291754	0.475635	VC83_00011-T1	UBP6_SCHPO^UBP6_SCHPO^Q:13-1116,H:7-333^44.02%ID^E:6e-93^RecName: Full=Ubiquitin carboxyl-terminal hydrolase 6;^Eukaryota; Fungi; Dikarya; Ascomycota; Taphrinomycotina; Schizosaccharomycetes; Schizosaccharomycetales; Schizosaccharomycetaceae; Schizosaccharomyces`UBP6_SCHPO^UBP6_SCHPO^Q:1405-1695,H:379-464^49.48%ID^E:7e-20^RecName: Full=Ubiquitin carboxyl-terminal hydrolase 6;^Eukaryota; Fungi; Di…	.	VC83_00011-T1|m.31	1731-922[-]	.	.	sigP:0.115^57^0.161^0.114	ExpAA=40.02^PredHel=2^Topology=o139-161i173-192o	.	.	.	.
VC83_00011	164.118	166.34	145.006	142.092	156.445	207.352	125.962	230.033	145.824	157.169	-0.152809	7.35575	0.70919	0.854871	122.369	141.268	133.708	-0.230285	0.218428	-1.05428	0.291754	0.475635	VC83_00011-T1	UBP6_SCHPO^UBP6_SCHPO^Q:13-1116,H:7-333^44.02%ID^E:6e-93^RecName: Full=Ubiquitin carboxyl-terminal hydrolase 6;^Eukaryota; Fungi; Dikarya; Ascomycota; Taphrinomycotina; Schizosaccharomycetes; Schizosaccharomycetales; Schizosaccharomycetaceae; Schizosaccharomyces`UBP6_SCHPO^UBP6_SCHPO^Q:1405-1695,H:379-464^49.48%ID^E:7e-20^RecName: Full=Ubiquitin carboxyl-terminal hydrolase 6;^Eukaryota; Fungi; Di…	.	VC83_00011-T1|m.32	342-1064[+]	.	.	sigP:0.105^26^0.112^0.103	.	.	.	.	.
VC83_00012	71.4697	71.744	48.7589	101.813	44.6986	25.919	29.0682	39.6609	44.8688	47.1508	0.960716	5.82563	0.0570536	0.192089	58.5589	32.2025	42.745	0.857386	0.411311	2.08452	0.0371128	0.122808	VC83_00012-T1	ARPC4_MOUSE^ARPC4_MOUSE^Q:1-504,H:1-168^70.83%ID^E:4e-84^RecName: Full=Actin-related protein 2/3 complex subunit 4;^Eukaryota; Metazoa; Chordata; Craniata; Vertebrata; Euteleostomi; Mammalia; Eutheria; Euarchontoglires; Glires; Rodentia; Sciurognathi; Muroidea; Muridae; Murinae; Mus; Mus	.	VC83_00012-T1|m.33	1-510[+]	ARPC4_MOUSE^ARPC4_MOUSE^Q:1-168,H:1-168^70.83%ID^E:4e-84^RecName: Full=Actin-related protein 2/3 complex subunit 4;^Eukaryota; Metazoa; Chordata; Craniata; Vertebrata; Euteleostomi; Mammalia; Eutheria; Euarchontoglires; Glires; Rodentia; Sciurognathi; Muroidea; Muridae; Murinae; Mus; Mus	PF05856.9^ARPC4^ARP2/3 complex 20 kDa subunit (ARPC4)^1-166^E:8.9e-80	sigP:0.19^20^0.362^0.220	.	ENOG4111G2F^protein 2 3 complex, subunit	KEGG:mmu:68089`KO:K05755	GO:0005885^cellular_component^Arp2/3 protein complex`GO:0042995^cellular_component^cell projection`GO:0005737^cellular_component^cytoplasm`GO:0070062^cellular_component^extracellular exosome`GO:0019899^molecular_function^enzyme binding`GO:0005200^molecular_function^structural constituent of cytoskeleton`GO:0030041^biological_process^actin filament polymerization`GO:0034314^biological_process^Arp2…	GO:0030041^biological_process^actin filament polymerization`GO:0034314^biological_process^Arp2/3 complex-mediated actin nucleation`GO:0005885^cellular_component^Arp2/3 protein complex`GO:0015629^cellular_component^actin cytoskeleton
VC83_00013	11.525	12.1566	19.0748	16.2179	0	8.63968	0	0	22.4344	0	1.50866	3.59986	0.0748277	0.225142	11.7337	4.40443	7.33614	1.2095	0.714695	1.69233	0.0905831	0.223513	VC83_00013-T1	.	.	VC83_00013-T1|m.34	1-2364[+]	.	.	sigP:0.132^31^0.194^0.130	.	.	.	.	.
VC83_00013	11.525	12.1566	19.0748	16.2179	0	8.63968	0	0	22.4344	0	1.50866	3.59986	0.0748277	0.225142	11.7337	4.40443	7.33614	1.2095	0.714695	1.69233	0.0905831	0.223513	VC83_00013-T1	.	.	VC83_00013-T1|m.35	1608-1192[-]	.	.	sigP:0.129^21^0.159^0.137	.	.	.	.	.
VC83_00013	11.525	12.1566	19.0748	16.2179	0	8.63968	0	0	22.4344	0	1.50866	3.59986	0.0748277	0.225142	11.7337	4.40443	7.33614	1.2095	0.714695	1.69233	0.0905831	0.223513	VC83_00013-T1	.	.	VC83_00013-T1|m.36	1082-1420[+]	.	.	sigP:0.232^11^0.644^0.330	.	.	.	.	.
VC83_00013	11.525	12.1566	19.0748	16.2179	0	8.63968	0	0	22.4344	0	1.50866	3.59986	0.0748277	0.225142	11.7337	4.40443	7.33614	1.2095	0.714695	1.69233	0.0905831	0.223513	VC83_00013-T1	.	.	VC83_00013-T1|m.37	438-106[-]	.	.	sigP:0.313^17^0.557^0.351	ExpAA=40.16^PredHel=2^Topology=i35-57o72-91i	.	.	.	.
VC83_00013	11.525	12.1566	19.0748	16.2179	0	8.63968	0	0	22.4344	0	1.50866	3.59986	0.0748277	0.225142	11.7337	4.40443	7.33614	1.2095	0.714695	1.69233	0.0905831	0.223513	VC83_00013-T1	.	.	VC83_00013-T1|m.38	650-970[+]	.	.	sigP:0.156^17^0.188^0.151	.	.	.	.	.
VC83_00013	11.525	12.1566	19.0748	16.2179	0	8.63968	0	0	22.4344	0	1.50866	3.59986	0.0748277	0.225142	11.7337	4.40443	7.33614	1.2095	0.714695	1.69233	0.0905831	0.223513	VC83_00013-T1	.	.	VC83_00013-T1|m.39	1433-1750[+]	.	.	sigP:0.295^16^0.591^0.340	.	.	.	.	.
VC83_00014	7.70825	12.0902	16.4224	10.07	33.5239	0	19.3788	0	0	0	0.38985	3.4492	0.583057	0.769494	9.19048	7.40475	8.11904	0.312078	0.668037	0.467158	0.640387	0.780892	VC83_00014-T1	TYW3_SCHPO^TYW3_SCHPO^Q:40-795,H:10-218^33.86%ID^E:3e-27^RecName: Full=tRNA wybutosine-synthesizing protein 3;^Eukaryota; Fungi; Dikarya; Ascomycota; Taphrinomycotina; Schizosaccharomycetes; Schizosaccharomycetales; Schizosaccharomycetaceae; Schizosaccharomyces	.	VC83_00014-T1|m.40	1-945[+]	TYW3_SCHPO^TYW3_SCHPO^Q:13-265,H:9-218^33.73%ID^E:2e-29^RecName: Full=tRNA wybutosine-synthesizing protein 3;^Eukaryota; Fungi; Dikarya; Ascomycota; Taphrinomycotina; Schizosaccharomycetes; Schizosaccharomycetales; Schizosaccharomycetaceae; Schizosaccharomyces	PF02676.11^TYW3^Methyltransferase TYW3^17-261^E:1.6e-71	sigP:0.148^11^0.24^0.162	.	.	KEGG:spo:SPAC25B8.15c`KO:K15450	GO:0005829^cellular_component^cytosol`GO:0005634^cellular_component^nucleus`GO:0008175^molecular_function^tRNA methyltransferase activity`GO:0030488^biological_process^tRNA methylation`GO:0031591^biological_process^wybutosine biosynthetic process	.
VC83_00014	7.70825	12.0902	16.4224	10.07	33.5239	0	19.3788	0	0	0	0.38985	3.4492	0.583057	0.769494	9.19048	7.40475	8.11904	0.312078	0.668037	0.467158	0.640387	0.780892	VC83_00014-T1	TYW3_SCHPO^TYW3_SCHPO^Q:40-795,H:10-218^33.86%ID^E:3e-27^RecName: Full=tRNA wybutosine-synthesizing protein 3;^Eukaryota; Fungi; Dikarya; Ascomycota; Taphrinomycotina; Schizosaccharomycetes; Schizosaccharomycetales; Schizosaccharomycetaceae; Schizosaccharomyces	.	VC83_00014-T1|m.41	456-76[-]	.	.	sigP:0.149^19^0.158^0.136	ExpAA=25.25^PredHel=1^Topology=o61-80i	.	.	.	.
VC83_00015	31.0575	31.0226	109.176	53.2648	67.0478	34.5587	48.447	47.5931	11.2172	78.5846	0.234529	5.687	0.698977	0.847672	44.6748	39.7849	41.7408	0.186858	0.505715	0.369493	0.71176	0.831543	VC83_00015-T1	LSM7_SCHPO^LSM7_SCHPO^Q:112-408,H:12-113^63.73%ID^E:4e-37^RecName: Full=U6 snRNA-associated Sm-like protein LSm7;^Eukaryota; Fungi; Dikarya; Ascomycota; Taphrinomycotina; Schizosaccharomycetes; Schizosaccharomycetales; Schizosaccharomycetaceae; Schizosaccharomyces	.	VC83_00015-T1|m.42	1-414[+]	LSM7_SCHPO^LSM7_SCHPO^Q:37-136,H:11-113^64.08%ID^E:6e-38^RecName: Full=U6 snRNA-associated Sm-like protein LSm7;^Eukaryota; Fungi; Dikarya; Ascomycota; Taphrinomycotina; Schizosaccharomycetes; Schizosaccharomycetales; Schizosaccharomycetaceae; Schizosaccharomyces	PF01423.19^LSM^LSM domain^53-121^E:2.3e-19	sigP:0.11^14^0.118^0.109	.	.	KEGG:spo:SPCC285.12`KO:K12626	GO:0071013^cellular_component^catalytic step 2 spliceosome`GO:0005829^cellular_component^cytosol`GO:1990726^cellular_component^Lsm1-7-Pat1 complex`GO:0005634^cellular_component^nucleus`GO:0005732^cellular_component^small nucleolar ribonucleoprotein complex`GO:0097526^cellular_component^spliceosomal tri-snRNP complex`GO:0005689^cellular_component^U12-type spliceosomal complex`GO:0071004^cellular_c…	.
VC83_00016	16.9133	21.6561	60.4007	27.5599	0	25.919	19.3788	0	0	15.7169	1.60893	4.54649	0.0458652	0.165759	25.1535	8.37511	15.0865	1.34957	0.66886	2.01772	0.0436201	0.137327	VC83_00016-T1	.	.	VC83_00016-T1|m.43	1-1398[+]	.	.	sigP:0.108^11^0.124^0.109	.	.	.	.	.
VC83_00016	16.9133	21.6561	60.4007	27.5599	0	25.919	19.3788	0	0	15.7169	1.60893	4.54649	0.0458652	0.165759	25.1535	8.37511	15.0865	1.34957	0.66886	2.01772	0.0436201	0.137327	VC83_00016-T1	.	.	VC83_00016-T1|m.44	1220-861[-]	.	.	sigP:0.113^12^0.132^0.114	.	.	.	.	.
VC83_00017	266.047	260.471	123.692	366.069	134.096	138.235	135.652	166.576	89.7376	47.1508	1.07742	7.49551	0.0153468	0.0786736	202.588	98.2179	139.966	0.966694	0.381863	2.53152	0.0113569	0.0527544	VC83_00017-T1	LEU1_YEAST^LEU1_YEAST^Q:7-1683,H:31-579^59.51%ID^E:0^RecName: Full=2-isopropylmalate synthase;^Eukaryota; Fungi; Dikarya; Ascomycota; Saccharomycotina; Saccharomycetes; Saccharomycetales; Saccharomycetaceae; Saccharomyces	.	VC83_00017-T1|m.45	1-1785[+]	LEU1_YEAST^LEU1_YEAST^Q:3-579,H:31-597^58.53%ID^E:0^RecName: Full=2-isopropylmalate synthase;^Eukaryota; Fungi; Dikarya; Ascomycota; Saccharomycotina; Saccharomycetes; Saccharomycetales; Saccharomycetaceae; Saccharomyces	PF00682.16^HMGL-like^HMGL-like^34-317^E:1.4e-77`PF08502.7^LeuA_dimer^LeuA allosteric (dimerisation) domain^432-575^E:7.2e-25	sigP:0.104^14^0.123^0.101	.	.	KEGG:sce:YNL104C`KO:K01649	GO:0005737^cellular_component^cytoplasm`GO:0005739^cellular_component^mitochondrion`GO:0003852^molecular_function^2-isopropylmalate synthase activity`GO:0009098^biological_process^leucine biosynthetic process	GO:0003824^molecular_function^catalytic activity`GO:0003852^molecular_function^2-isopropylmalate synthase activity`GO:0009098^biological_process^leucine biosynthetic process
VC83_00017	266.047	260.471	123.692	366.069	134.096	138.235	135.652	166.576	89.7376	47.1508	1.07742	7.49551	0.0153468	0.0786736	202.588	98.2179	139.966	0.966694	0.381863	2.53152	0.0113569	0.0527544	VC83_00017-T1	LEU1_YEAST^LEU1_YEAST^Q:7-1683,H:31-579^59.51%ID^E:0^RecName: Full=2-isopropylmalate synthase;^Eukaryota; Fungi; Dikarya; Ascomycota; Saccharomycotina; Saccharomycetes; Saccharomycetales; Saccharomycetaceae; Saccharomyces	.	VC83_00017-T1|m.46	638-201[-]	.	.	sigP:0.187^28^0.29^0.182	.	.	.	.	.
VC83_00017	266.047	260.471	123.692	366.069	134.096	138.235	135.652	166.576	89.7376	47.1508	1.07742	7.49551	0.0153468	0.0786736	202.588	98.2179	139.966	0.966694	0.381863	2.53152	0.0113569	0.0527544	VC83_00017-T1	LEU1_YEAST^LEU1_YEAST^Q:7-1683,H:31-579^59.51%ID^E:0^RecName: Full=2-isopropylmalate synthase;^Eukaryota; Fungi; Dikarya; Ascomycota; Saccharomycotina; Saccharomycetes; Saccharomycetales; Saccharomycetaceae; Saccharomyces	.	VC83_00017-T1|m.47	387-1[-]	.	.	sigP:0.109^25^0.119^0.102	.	.	.	.	.
VC83_00017	266.047	260.471	123.692	366.069	134.096	138.235	135.652	166.576	89.7376	47.1508	1.07742	7.49551	0.0153468	0.0786736	202.588	98.2179	139.966	0.966694	0.381863	2.53152	0.0113569	0.0527544	VC83_00017-T1	LEU1_YEAST^LEU1_YEAST^Q:7-1683,H:31-579^59.51%ID^E:0^RecName: Full=2-isopropylmalate synthase;^Eukaryota; Fungi; Dikarya; Ascomycota; Saccharomycotina; Saccharomycetes; Saccharomycetales; Saccharomycetaceae; Saccharomyces	.	VC83_00017-T1|m.48	839-1159[+]	.	.	sigP:0.243^24^0.428^0.267	.	.	.	.	.
VC83_00019	204.082	244.66	278.672	172.832	89.3971	293.749	87.2046	126.915	100.955	110.018	0.71757	7.45077	0.0951917	0.264142	178.249	111.119	137.971	0.630027	0.351089	1.79449	0.0727347	0.193729	VC83_00019-T1	IMB1_SCHPO^IMB1_SCHPO^Q:1-2586,H:1-860^49.83%ID^E:0^RecName: Full=Importin subunit beta-1 {ECO:0000250|UniProtKB:Q06142};^Eukaryota; Fungi; Dikarya; Ascomycota; Taphrinomycotina; Schizosaccharomycetes; Schizosaccharomycetales; Schizosaccharomycetaceae; Schizosaccharomyces	.	VC83_00019-T1|m.50	1-2619[+]	IMB1_SCHPO^IMB1_SCHPO^Q:1-862,H:1-860^49.83%ID^E:0^RecName: Full=Importin subunit beta-1 {ECO:0000250|UniProtKB:Q06142};^Eukaryota; Fungi; Dikarya; Ascomycota; Taphrinomycotina; Schizosaccharomycetes; Schizosaccharomycetales; Schizosaccharomycetaceae; Schizosaccharomyces	PF03810.16^IBN_N^Importin-beta N-terminal domain^21-101^E:0.00016`PF13513.3^HEAT_EZ^HEAT-like repeat^381-436^E:1.5e-06`PF02985.19^HEAT^HEAT repeat^411-440^E:0.00066	sigP:0.112^60^0.135^0.109	.	.	KEGG:spo:SPAC1B1.03c`KO:K14293	GO:0005737^cellular_component^cytoplasm`GO:1990023^cellular_component^mitotic spindle midzone`GO:0005635^cellular_component^nuclear envelope`GO:0031965^cellular_component^nuclear membrane`GO:0034399^cellular_component^nuclear periphery`GO:0005643^cellular_component^nuclear pore`GO:0043234^cellular_component^protein complex`GO:0005525^molecular_function^GTP binding`GO:0008139^molecular_function^nu…	GO:0008536^molecular_function^Ran GTPase binding`GO:0006886^biological_process^intracellular protein transport`GO:0005515^molecular_function^protein binding
VC83_00019	204.082	244.66	278.672	172.832	89.3971	293.749	87.2046	126.915	100.955	110.018	0.71757	7.45077	0.0951917	0.264142	178.249	111.119	137.971	0.630027	0.351089	1.79449	0.0727347	0.193729	VC83_00019-T1	IMB1_SCHPO^IMB1_SCHPO^Q:1-2586,H:1-860^49.83%ID^E:0^RecName: Full=Importin subunit beta-1 {ECO:0000250|UniProtKB:Q06142};^Eukaryota; Fungi; Dikarya; Ascomycota; Taphrinomycotina; Schizosaccharomycetes; Schizosaccharomycetales; Schizosaccharomycetaceae; Schizosaccharomyces	.	VC83_00019-T1|m.51	2054-1563[-]	.	.	sigP:0.133^46^0.141^0.124	.	.	.	.	.
VC83_00019	204.082	244.66	278.672	172.832	89.3971	293.749	87.2046	126.915	100.955	110.018	0.71757	7.45077	0.0951917	0.264142	178.249	111.119	137.971	0.630027	0.351089	1.79449	0.0727347	0.193729	VC83_00019-T1	IMB1_SCHPO^IMB1_SCHPO^Q:1-2586,H:1-860^49.83%ID^E:0^RecName: Full=Importin subunit beta-1 {ECO:0000250|UniProtKB:Q06142};^Eukaryota; Fungi; Dikarya; Ascomycota; Taphrinomycotina; Schizosaccharomycetes; Schizosaccharomycetales; Schizosaccharomycetaceae; Schizosaccharomyces	.	VC83_00019-T1|m.52	1803-1357[-]	.	.	sigP:0.114^12^0.144^0.116	.	.	.	.	.
VC83_00020	0.0748374	0	1.14353	3.28598	0	0	0	0	0	0	6.69427	0.324479	0.260519	0.481925	0.919404	0	0.367762	0.519025	0.907805	0.571736	NA	1	VC83_00020-T1	.	.	.	.	.	.	.	.	.	.	.	.
VC83_00021	522.515	365.961	1456.51	218.677	100.572	181.433	96.894	103.118	123.389	78.5846	2.44544	8.37487	1.01335e-06	6.23446e-05	505.795	94.6338	259.098	2.23808	0.492615	4.54326	5.53906e-06	0.000135393	VC83_00021-T1	ALO_NEUCR^ALO_NEUCR^Q:13-1578,H:19-548^57.57%ID^E:0^RecName: Full=Putative D-arabinono-1,4-lactone oxidase;^Eukaryota; Fungi; Dikarya; Ascomycota; Pezizomycotina; Sordariomycetes; Sordariomycetidae; Sordariales; Sordariaceae; Neurospora	.	VC83_00021-T1|m.53	1-3957[+]	ALO_NEUCR^ALO_NEUCR^Q:10-526,H:24-548^58.19%ID^E:0^RecName: Full=Putative D-arabinono-1,4-lactone oxidase;^Eukaryota; Fungi; Dikarya; Ascomycota; Pezizomycotina; Sordariomycetes; Sordariomycetidae; Sordariales; Sordariaceae; Neurospora	PF01565.20^FAD_binding_4^FAD binding domain^37-172^E:4.5e-26`PF04030.11^ALO^D-arabinono-1,4-lactone oxidase^196-495^E:3e-84	sigP:0.104^31^0.114^0.098	.	.	KEGG:ncr:NCU03188`KO:K00107	GO:0031966^cellular_component^mitochondrial membrane`GO:0003885^molecular_function^D-arabinono-1,4-lactone oxidase activity`GO:0050660^molecular_function^flavin adenine dinucleotide binding	GO:0016491^molecular_function^oxidoreductase activity`GO:0050660^molecular_function^flavin adenine dinucleotide binding`GO:0055114^biological_process^oxidation-reduction process`GO:0003885^molecular_function^D-arabinono-1,4-lactone oxidase activity`GO:0016020^cellular_component^membrane
VC83_00021	522.515	365.961	1456.51	218.677	100.572	181.433	96.894	103.118	123.389	78.5846	2.44544	8.37487	1.01335e-06	6.23446e-05	505.795	94.6338	259.098	2.23808	0.492615	4.54326	5.53906e-06	0.000135393	VC83_00021-T1	ALO_NEUCR^ALO_NEUCR^Q:13-1578,H:19-548^57.57%ID^E:0^RecName: Full=Putative D-arabinono-1,4-lactone oxidase;^Eukaryota; Fungi; Dikarya; Ascomycota; Pezizomycotina; Sordariomycetes; Sordariomycetidae; Sordariales; Sordariaceae; Neurospora	.	VC83_00021-T1|m.54	2922-1918[-]	.	.	sigP:0.223^14^0.522^0.284	ExpAA=200.14^PredHel=9^Topology=i21-43o63-85i92-114o118-140i147-166o170-192i197-219o229-251i256-278o	.	.	.	.
VC83_00021	522.515	365.961	1456.51	218.677	100.572	181.433	96.894	103.118	123.389	78.5846	2.44544	8.37487	1.01335e-06	6.23446e-05	505.795	94.6338	259.098	2.23808	0.492615	4.54326	5.53906e-06	0.000135393	VC83_00021-T1	ALO_NEUCR^ALO_NEUCR^Q:13-1578,H:19-548^57.57%ID^E:0^RecName: Full=Putative D-arabinono-1,4-lactone oxidase;^Eukaryota; Fungi; Dikarya; Ascomycota; Pezizomycotina; Sordariomycetes; Sordariomycetidae; Sordariales; Sordariaceae; Neurospora	.	VC83_00021-T1|m.55	3956-3432[-]	.	.	sigP:0.135^11^0.248^0.148	.	.	.	.	.
VC83_00021	522.515	365.961	1456.51	218.677	100.572	181.433	96.894	103.118	123.389	78.5846	2.44544	8.37487	1.01335e-06	6.23446e-05	505.795	94.6338	259.098	2.23808	0.492615	4.54326	5.53906e-06	0.000135393	VC83_00021-T1	ALO_NEUCR^ALO_NEUCR^Q:13-1578,H:19-548^57.57%ID^E:0^RecName: Full=Putative D-arabinono-1,4-lactone oxidase;^Eukaryota; Fungi; Dikarya; Ascomycota; Pezizomycotina; Sordariomycetes; Sordariomycetidae; Sordariales; Sordariaceae; Neurospora	.	VC83_00021-T1|m.56	3955-3452[-]	.	.	sigP:0.108^39^0.119^0.102	.	.	.	.	.
VC83_00021	522.515	365.961	1456.51	218.677	100.572	181.433	96.894	103.118	123.389	78.5846	2.44544	8.37487	1.01335e-06	6.23446e-05	505.795	94.6338	259.098	2.23808	0.492615	4.54326	5.53906e-06	0.000135393	VC83_00021-T1	ALO_NEUCR^ALO_NEUCR^Q:13-1578,H:19-548^57.57%ID^E:0^RecName: Full=Putative D-arabinono-1,4-lactone oxidase;^Eukaryota; Fungi; Dikarya; Ascomycota; Pezizomycotina; Sordariomycetes; Sordariomycetidae; Sordariales; Sordariaceae; Neurospora	.	VC83_00021-T1|m.57	2921-3367[+]	.	.	sigP:0.108^12^0.122^0.108	.	.	.	.	.
VC83_00021	522.515	365.961	1456.51	218.677	100.572	181.433	96.894	103.118	123.389	78.5846	2.44544	8.37487	1.01335e-06	6.23446e-05	505.795	94.6338	259.098	2.23808	0.492615	4.54326	5.53906e-06	0.000135393	VC83_00021-T1	ALO_NEUCR^ALO_NEUCR^Q:13-1578,H:19-548^57.57%ID^E:0^RecName: Full=Putative D-arabinono-1,4-lactone oxidase;^Eukaryota; Fungi; Dikarya; Ascomycota; Pezizomycotina; Sordariomycetes; Sordariomycetidae; Sordariales; Sordariaceae; Neurospora	.	VC83_00021-T1|m.58	744-397[-]	.	.	sigP:0.157^11^0.301^0.163	.	.	.	.	.
VC83_00021	522.515	365.961	1456.51	218.677	100.572	181.433	96.894	103.118	123.389	78.5846	2.44544	8.37487	1.01335e-06	6.23446e-05	505.795	94.6338	259.098	2.23808	0.492615	4.54326	5.53906e-06	0.000135393	VC83_00021-T1	ALO_NEUCR^ALO_NEUCR^Q:13-1578,H:19-548^57.57%ID^E:0^RecName: Full=Putative D-arabinono-1,4-lactone oxidase;^Eukaryota; Fungi; Dikarya; Ascomycota; Pezizomycotina; Sordariomycetes; Sordariomycetidae; Sordariales; Sordariaceae; Neurospora	.	VC83_00021-T1|m.59	413-99[-]	.	.	sigP:0.266^18^0.359^0.229	.	.	.	.	.
VC83_00021	522.515	365.961	1456.51	218.677	100.572	181.433	96.894	103.118	123.389	78.5846	2.44544	8.37487	1.01335e-06	6.23446e-05	505.795	94.6338	259.098	2.23808	0.492615	4.54326	5.53906e-06	0.000135393	VC83_00021-T1	ALO_NEUCR^ALO_NEUCR^Q:13-1578,H:19-548^57.57%ID^E:0^RecName: Full=Putative D-arabinono-1,4-lactone oxidase;^Eukaryota; Fungi; Dikarya; Ascomycota; Pezizomycotina; Sordariomycetes; Sordariomycetidae; Sordariales; Sordariaceae; Neurospora	.	VC83_00021-T1|m.60	1719-1420[-]	.	.	sigP:0.497^16^0.51^0.457	.	.	.	.	.
VC83_00022	124.904	130.335	92.2608	94.5516	346.414	146.875	271.303	158.644	190.692	157.169	-0.943477	7.38919	0.0271242	0.115026	87.48	176.976	141.177	-0.987495	0.288205	-3.42636	0.000611727	0.00584857	VC83_00022-T1	FRE3_YEAST^FRE3_YEAST^Q:379-1842,H:227-711^24.67%ID^E:1e-31^RecName: Full=Ferric reductase transmembrane component 3;^Eukaryota; Fungi; Dikarya; Ascomycota; Saccharomycotina; Saccharomycetes; Saccharomycetales; Saccharomycetaceae; Saccharomyces	.	VC83_00022-T1|m.61	1-1845[+]	FRE3_YEAST^FRE3_YEAST^Q:127-614,H:227-711^24.43%ID^E:7e-33^RecName: Full=Ferric reductase transmembrane component 3;^Eukaryota; Fungi; Dikarya; Ascomycota; Saccharomycotina; Saccharomycetes; Saccharomycetales; Saccharomycetaceae; Saccharomyces	PF01794.16^Ferric_reduct^Ferric reductase like transmembrane component^174-294^E:1.3e-25`PF08022.9^FAD_binding_8^FAD-binding domain^340-456^E:1.8e-07`PF08030.9^NAD_binding_6^Ferric reductase NAD binding domain^466-596^E:9.5e-16	sigP:0.158^25^0.294^0.168	ExpAA=138.89^PredHel=7^Topology=i52-71o138-160i173-195o210-229i249-268o273-295i300-319o	.	KEGG:sce:YOR381W`KO:K00521	GO:0016021^cellular_component^integral component of membrane`GO:0005886^cellular_component^plasma membrane`GO:0008823^molecular_function^cupric reductase activity`GO:0052851^molecular_function^ferric-chelate reductase (NADPH) activity`GO:0000293^molecular_function^ferric-chelate reductase activity`GO:0046872^molecular_function^metal ion binding`GO:0006879^biological_process^cellular iron ion home…	GO:0016491^molecular_function^oxidoreductase activity`GO:0055114^biological_process^oxidation-reduction process
VC83_00023	68.8504	86.5578	28.8742	58.2467	44.6986	95.0365	77.5152	39.6609	56.086	125.735	-0.227691	6.05755	0.640422	0.812382	48.0354	60.828	55.7109	-0.288193	0.418434	-0.688742	0.490986	0.665067	VC83_00023-T1	MIC19_EMENI^MIC19_EMENI^Q:43-528,H:16-208^43.37%ID^E:2e-39^RecName: Full=MICOS complex subunit mic19;^Eukaryota; Fungi; Dikarya; Ascomycota; Pezizomycotina; Eurotiomycetes; Eurotiomycetidae; Eurotiales; Aspergillaceae; Aspergillus	.	VC83_00023-T1|m.62	1-534[+]	MIC19_EMENI^MIC19_EMENI^Q:1-176,H:1-208^43.6%ID^E:3e-42^RecName: Full=MICOS complex subunit mic19;^Eukaryota; Fungi; Dikarya; Ascomycota; Pezizomycotina; Eurotiomycetes; Eurotiomycetidae; Eurotiales; Aspergillaceae; Aspergillus	PF07956.8^DUF1690^Protein of Unknown function (DUF1690)^17-164^E:6.5e-43	sigP:0.109^16^0.128^0.110	.	.	KEGG:ani:AN8690.2`KO:K17788	GO:0005743^cellular_component^mitochondrial inner membrane`GO:0071470^biological_process^cellular response to osmotic stress	.
VC83_00023	68.8504	86.5578	28.8742	58.2467	44.6986	95.0365	77.5152	39.6609	56.086	125.735	-0.227691	6.05755	0.640422	0.812382	48.0354	60.828	55.7109	-0.288193	0.418434	-0.688742	0.490986	0.665067	VC83_00023-T1	MIC19_EMENI^MIC19_EMENI^Q:43-528,H:16-208^43.37%ID^E:2e-39^RecName: Full=MICOS complex subunit mic19;^Eukaryota; Fungi; Dikarya; Ascomycota; Pezizomycotina; Eurotiomycetes; Eurotiomycetidae; Eurotiales; Aspergillaceae; Aspergillus	.	VC83_00023-T1|m.63	533-42[-]	.	.	sigP:0.141^15^0.173^0.138	.	.	.	.	.
VC83_00024	9.50435	9.43301	14.4371	16.6419	0	8.63968	0	23.7965	0	0	0.949392	3.45923	0.189696	0.396354	9.97941	4.35585	6.60527	0.730361	0.696848	1.04809	0.294596	0.479027	VC83_00024-T1	.	.	.	.	.	.	.	.	.	.	.	.
VC83_00025	75.1368	72.0761	98.5185	71.9737	55.8732	43.1984	48.447	198.305	89.7376	62.8677	-0.100568	6.35626	0.872006	0.951905	63.0029	68.7906	66.4755	-0.158911	0.395556	-0.401739	0.687876	0.814105	VC83_00025-T1	PAN3_ASPNC^PAN3_ASPNC^Q:34-1905,H:16-661^54.15%ID^E:0^RecName: Full=PAB-dependent poly(A)-specific ribonuclease subunit pan3;^Eukaryota; Fungi; Dikarya; Ascomycota; Pezizomycotina; Eurotiomycetes; Eurotiomycetidae; Eurotiales; Aspergillaceae; Aspergillus	.	VC83_00025-T1|m.64	1-1923[+]	PAN3_ASPOR^PAN3_ASPOR^Q:10-631,H:13-657^55.19%ID^E:0^RecName: Full=PAB-dependent poly(A)-specific ribonuclease subunit pan3;^Eukaryota; Fungi; Dikarya; Ascomycota; Pezizomycotina; Eurotiomycetes; Eurotiomycetidae; Eurotiales; Aspergillaceae; Aspergillus	.	sigP:0.111^31^0.138^0.109	.	.	.	GO:0031251^cellular_component^PAN complex`GO:0005524^molecular_function^ATP binding`GO:0046872^molecular_function^metal ion binding`GO:0044822^molecular_function^poly(A) RNA binding`GO:0004672^molecular_function^protein kinase activity`GO:0006397^biological_process^mRNA processing`GO:0000289^biological_process^nuclear-transcribed mRNA poly(A) tail shortening	.
VC83_00025	75.1368	72.0761	98.5185	71.9737	55.8732	43.1984	48.447	198.305	89.7376	62.8677	-0.100568	6.35626	0.872006	0.951905	63.0029	68.7906	66.4755	-0.158911	0.395556	-0.401739	0.687876	0.814105	VC83_00025-T1	PAN3_ASPNC^PAN3_ASPNC^Q:34-1905,H:16-661^54.15%ID^E:0^RecName: Full=PAB-dependent poly(A)-specific ribonuclease subunit pan3;^Eukaryota; Fungi; Dikarya; Ascomycota; Pezizomycotina; Eurotiomycetes; Eurotiomycetidae; Eurotiales; Aspergillaceae; Aspergillus	.	VC83_00025-T1|m.65	789-232[-]	.	.	sigP:0.308^47^0.231^0.234	.	.	.	.	.
VC83_00025	75.1368	72.0761	98.5185	71.9737	55.8732	43.1984	48.447	198.305	89.7376	62.8677	-0.100568	6.35626	0.872006	0.951905	63.0029	68.7906	66.4755	-0.158911	0.395556	-0.401739	0.687876	0.814105	VC83_00025-T1	PAN3_ASPNC^PAN3_ASPNC^Q:34-1905,H:16-661^54.15%ID^E:0^RecName: Full=PAB-dependent poly(A)-specific ribonuclease subunit pan3;^Eukaryota; Fungi; Dikarya; Ascomycota; Pezizomycotina; Eurotiomycetes; Eurotiomycetidae; Eurotiales; Aspergillaceae; Aspergillus	.	VC83_00025-T1|m.66	419-871[+]	.	.	sigP:0.161^11^0.309^0.176	.	.	.	.	.
VC83_00025	75.1368	72.0761	98.5185	71.9737	55.8732	43.1984	48.447	198.305	89.7376	62.8677	-0.100568	6.35626	0.872006	0.951905	63.0029	68.7906	66.4755	-0.158911	0.395556	-0.401739	0.687876	0.814105	VC83_00025-T1	PAN3_ASPNC^PAN3_ASPNC^Q:34-1905,H:16-661^54.15%ID^E:0^RecName: Full=PAB-dependent poly(A)-specific ribonuclease subunit pan3;^Eukaryota; Fungi; Dikarya; Ascomycota; Pezizomycotina; Eurotiomycetes; Eurotiomycetidae; Eurotiales; Aspergillaceae; Aspergillus	.	VC83_00025-T1|m.67	1923-1606[-]	.	.	sigP:0.173^34^0.421^0.194	.	.	.	.	.
VC83_00026	140.096	137.376	104.49	100.7	100.572	103.676	164.72	95.1862	157.041	31.4338	0.122844	6.85201	0.763256	0.89007	95.4806	90.891	92.7268	0.0424693	0.299576	0.141765	0.887266	0.939237	VC83_00026-T1	UBX3_YEAST^UBX3_YEAST^Q:541-1503,H:149-453^31.08%ID^E:8e-31^RecName: Full=UBX domain-containing protein 3;^Eukaryota; Fungi; Dikarya; Ascomycota; Saccharomycotina; Saccharomycetes; Saccharomycetales; Saccharomycetaceae; Saccharomyces	.	VC83_00026-T1|m.68	1-1536[+]	UBX3_YEAST^UBX3_YEAST^Q:181-501,H:149-453^31.69%ID^E:2e-40^RecName: Full=UBX domain-containing protein 3;^Eukaryota; Fungi; Dikarya; Ascomycota; Saccharomycotina; Saccharomycetes; Saccharomycetales; Saccharomycetaceae; Saccharomyces	PF14555.3^UBA_4^UBA-like domain^17-56^E:1.8e-11`PF00789.17^UBX^UBX domain^407-499^E:6e-09	sigP:0.11^68^0.118^0.103	.	.	KEGG:sce:YDL091C`KO:K18726	GO:0030136^cellular_component^clathrin-coated vesicle`GO:0044695^cellular_component^Dsc E3 ubiquitin ligase complex`GO:0030276^molecular_function^clathrin binding`GO:0072583^biological_process^clathrin-mediated endocytosis`GO:0033523^biological_process^histone H2B ubiquitination	GO:0005515^molecular_function^protein binding
VC83_00026	140.096	137.376	104.49	100.7	100.572	103.676	164.72	95.1862	157.041	31.4338	0.122844	6.85201	0.763256	0.89007	95.4806	90.891	92.7268	0.0424693	0.299576	0.141765	0.887266	0.939237	VC83_00026-T1	UBX3_YEAST^UBX3_YEAST^Q:541-1503,H:149-453^31.08%ID^E:8e-31^RecName: Full=UBX domain-containing protein 3;^Eukaryota; Fungi; Dikarya; Ascomycota; Saccharomycotina; Saccharomycetes; Saccharomycetales; Saccharomycetaceae; Saccharomyces	.	VC83_00026-T1|m.69	2-361[+]	.	.	sigP:0.136^21^0.204^0.142	.	.	.	.	.
VC83_00026	140.096	137.376	104.49	100.7	100.572	103.676	164.72	95.1862	157.041	31.4338	0.122844	6.85201	0.763256	0.89007	95.4806	90.891	92.7268	0.0424693	0.299576	0.141765	0.887266	0.939237	VC83_00026-T1	UBX3_YEAST^UBX3_YEAST^Q:541-1503,H:149-453^31.08%ID^E:8e-31^RecName: Full=UBX domain-containing protein 3;^Eukaryota; Fungi; Dikarya; Ascomycota; Saccharomycotina; Saccharomycetes; Saccharomycetales; Saccharomycetaceae; Saccharomyces	.	VC83_00026-T1|m.70	968-1273[+]	.	.	sigP:0.108^11^0.125^0.106	.	.	.	.	.
VC83_00027	110.011	101.039	73.7419	105.841	145.27	77.7571	251.924	126.915	134.606	251.471	-0.7343	7.06338	0.0915806	0.256928	77.5196	137.588	113.561	-0.770793	0.322291	-2.39161	0.0167749	0.0701165	VC83_00027-T1	.	.	VC83_00027-T1|m.71	1-1365[+]	.	PF03127.11^GAT^GAT domain^226-302^E:6e-17	sigP:0.127^16^0.138^0.123	.	.	.	.	GO:0006886^biological_process^intracellular protein transport`GO:0005622^cellular_component^intracellular
VC83_00028	304.139	237.818	203.866	175.906	424.636	345.587	261.614	190.372	168.258	518.658	-0.451965	8.12788	0.302342	0.524901	182.035	264.726	231.65	-0.503838	0.324141	-1.55438	0.120095	0.268286	VC83_00028-T1	YB35_SCHPO^YB35_SCHPO^Q:2434-3726,H:903-1310^56.85%ID^E:3e-157^RecName: Full=Oxysterol-binding protein homolog C2F12.05c;^Eukaryota; Fungi; Dikarya; Ascomycota; Taphrinomycotina; Schizosaccharomycetes; Schizosaccharomycetales; Schizosaccharomycetaceae; Schizosaccharomyces`YB35_SCHPO^YB35_SCHPO^Q:247-1368,H:18-349^34.76%ID^E:3e-63^RecName: Full=Oxysterol-binding protein homolog C2F12.05c;^Eukaryot…	.	VC83_00028-T1|m.72	1-3729[+]	YB35_SCHPO^YB35_SCHPO^Q:812-1242,H:903-1310^56.85%ID^E:1e-157^RecName: Full=Oxysterol-binding protein homolog C2F12.05c;^Eukaryota; Fungi; Dikarya; Ascomycota; Taphrinomycotina; Schizosaccharomycetes; Schizosaccharomycetales; Schizosaccharomycetaceae; Schizosaccharomyces`YB35_SCHPO^YB35_SCHPO^Q:83-456,H:18-349^35.03%ID^E:2e-64^RecName: Full=Oxysterol-binding protein homolog C2F12.05c;^Eukaryota; …	PF12796.4^Ank_2^Ankyrin repeats (3 copies)^118-188^E:6e-08`PF13637.3^Ank_4^Ankyrin repeats (many copies)^128-183^E:1.1e-06`PF13857.3^Ank_5^Ankyrin repeats (many copies)^154-204^E:2.3e-07`PF00023.27^Ank^Ankyrin repeat^162-187^E:0.0099`PF00023.27^Ank^Ankyrin repeat^272-300^E:0.0025`PF00169.26^PH^PH domain^363-455^E:8.7e-12`PF01237.15^Oxysterol_BP^Oxysterol-binding protein^851-1223^E:3.4e-133	sigP:0.116^12^0.141^0.116	.	.	KEGG:spo:SPBC2F12.05c`KO:K06867	GO:0005737^cellular_component^cytoplasm`GO:0005829^cellular_component^cytosol`GO:0005783^cellular_component^endoplasmic reticulum`GO:0043234^cellular_component^protein complex`GO:0005545^molecular_function^1-phosphatidylinositol binding`GO:0008142^molecular_function^oxysterol binding`GO:0006897^biological_process^endocytosis`GO:0006887^biological_process^exocytosis`GO:0015918^biological_process^s…	GO:0005515^molecular_function^protein binding
VC83_00028	304.139	237.818	203.866	175.906	424.636	345.587	261.614	190.372	168.258	518.658	-0.451965	8.12788	0.302342	0.524901	182.035	264.726	231.65	-0.503838	0.324141	-1.55438	0.120095	0.268286	VC83_00028-T1	YB35_SCHPO^YB35_SCHPO^Q:2434-3726,H:903-1310^56.85%ID^E:3e-157^RecName: Full=Oxysterol-binding protein homolog C2F12.05c;^Eukaryota; Fungi; Dikarya; Ascomycota; Taphrinomycotina; Schizosaccharomycetes; Schizosaccharomycetales; Schizosaccharomycetaceae; Schizosaccharomyces`YB35_SCHPO^YB35_SCHPO^Q:247-1368,H:18-349^34.76%ID^E:3e-63^RecName: Full=Oxysterol-binding protein homolog C2F12.05c;^Eukaryot…	.	VC83_00028-T1|m.73	2846-2493[-]	.	.	sigP:0.118^33^0.133^0.109	.	.	.	.	.
VC83_00029	245.691	176.437	167.21	250.265	782.225	1114.52	155.03	444.202	471.122	1225.92	-1.72068	8.94221	0.00110374	0.01237	166.815	579.775	414.591	-1.6861	0.452394	-3.72707	0.000193721	0.00243457	VC83_00029-T1	.	.	VC83_00029-T1|m.74	1-534[+]	.	.	sigP:0.113^42^0.143^0.111	.	.	.	.	.
VC83_00029	245.691	176.437	167.21	250.265	782.225	1114.52	155.03	444.202	471.122	1225.92	-1.72068	8.94221	0.00110374	0.01237	166.815	579.775	414.591	-1.6861	0.452394	-3.72707	0.000193721	0.00243457	VC83_00029-T1	.	.	VC83_00029-T1|m.75	533-3[-]	.	.	sigP:0.119^43^0.175^0.114	ExpAA=56.68^PredHel=2^Topology=o89-111i132-154o	.	.	.	.
VC83_00030	50.5901	43.445	32.1936	50.8798	614.605	164.154	106.583	134.847	112.172	62.8677	-2.17771	7.0161	0.000210433	0.00370729	35.1712	166.184	113.779	-2.06757	0.513828	-4.02385	5.72544e-05	0.000904691	VC83_00030-T1	ACOT8_RAT^ACOT8_RAT^Q:79-1044,H:31-320^33.53%ID^E:2e-44^RecName: Full=Acyl-coenzyme A thioesterase 8;^Eukaryota; Metazoa; Chordata; Craniata; Vertebrata; Euteleostomi; Mammalia; Eutheria; Euarchontoglires; Glires; Rodentia; Sciurognathi; Muroidea; Muridae; Murinae; Rattus	.	VC83_00030-T1|m.76	1-1047[+]	ACOT8_HUMAN^ACOT8_HUMAN^Q:12-348,H:19-319^32.68%ID^E:2e-44^RecName: Full=Acyl-coenzyme A thioesterase 8;^Eukaryota; Metazoa; Chordata; Craniata; Vertebrata; Euteleostomi; Mammalia; Eutheria; Euarchontoglires; Primates; Haplorrhini; Catarrhini; Hominidae; Homo	PF02551.12^Acyl_CoA_thio^Acyl-CoA thioesterase^36-124^E:0.00019`PF13622.3^4HBT_3^Thioesterase-like superfamily^41-335^E:4.1e-83`PF02551.12^Acyl_CoA_thio^Acyl-CoA thioesterase^171-230^E:0.00019`PF02551.12^Acyl_CoA_thio^Acyl-CoA thioesterase^275-334^E:1.2e-09	sigP:0.113^13^0.132^0.109	.	COG1946^acyl-CoA thioesterase	KEGG:hsa:10005`KO:K11992	GO:0005739^cellular_component^mitochondrion`GO:0005782^cellular_component^peroxisomal matrix`GO:0047617^molecular_function^acyl-CoA hydrolase activity`GO:0052689^molecular_function^carboxylic ester hydrolase activity`GO:0033882^molecular_function^choloyl-CoA hydrolase activity`GO:0052815^molecular_function^medium-chain acyl-CoA hydrolase activity`GO:0016290^molecular_function^palmitoyl-CoA hydrol…	.
VC83_00030	50.5901	43.445	32.1936	50.8798	614.605	164.154	106.583	134.847	112.172	62.8677	-2.17771	7.0161	0.000210433	0.00370729	35.1712	166.184	113.779	-2.06757	0.513828	-4.02385	5.72544e-05	0.000904691	VC83_00030-T1	ACOT8_RAT^ACOT8_RAT^Q:79-1044,H:31-320^33.53%ID^E:2e-44^RecName: Full=Acyl-coenzyme A thioesterase 8;^Eukaryota; Metazoa; Chordata; Craniata; Vertebrata; Euteleostomi; Mammalia; Eutheria; Euarchontoglires; Glires; Rodentia; Sciurognathi; Muroidea; Muridae; Murinae; Rattus	.	VC83_00030-T1|m.77	618-130[-]	.	.	sigP:0.147^18^0.212^0.160	.	.	.	.	.
VC83_00030	50.5901	43.445	32.1936	50.8798	614.605	164.154	106.583	134.847	112.172	62.8677	-2.17771	7.0161	0.000210433	0.00370729	35.1712	166.184	113.779	-2.06757	0.513828	-4.02385	5.72544e-05	0.000904691	VC83_00030-T1	ACOT8_RAT^ACOT8_RAT^Q:79-1044,H:31-320^33.53%ID^E:2e-44^RecName: Full=Acyl-coenzyme A thioesterase 8;^Eukaryota; Metazoa; Chordata; Craniata; Vertebrata; Euteleostomi; Mammalia; Eutheria; Euarchontoglires; Glires; Rodentia; Sciurognathi; Muroidea; Muridae; Murinae; Rattus	.	VC83_00030-T1|m.78	132-437[+]	.	.	sigP:0.122^26^0.195^0.129	.	.	.	.	.
VC83_00031	114.95	90.8757	126.599	82.1496	33.5239	60.4778	38.7576	103.118	112.172	15.7169	0.72232	6.3599	0.122602	0.307188	82.027	50.4972	63.1091	0.619416	0.367539	1.68531	0.0919295	0.225144	VC83_00031-T1	EFR3_MAGO7^EFR3_MAGO7^Q:1-2991,H:1-1006^49.51%ID^E:0^RecName: Full=Protein EFR3;^Eukaryota; Fungi; Dikarya; Ascomycota; Pezizomycotina; Sordariomycetes; Sordariomycetidae; Magnaporthales; Magnaporthaceae; Magnaporthe	.	VC83_00031-T1|m.79	1-3465[+]	EFR3_MAGO7^EFR3_MAGO7^Q:1-997,H:1-1006^50%ID^E:0^RecName: Full=Protein EFR3;^Eukaryota; Fungi; Dikarya; Ascomycota; Pezizomycotina; Sordariomycetes; Sordariomycetidae; Magnaporthales; Magnaporthaceae; Magnaporthe	.	sigP:0.198^27^0.178^0.154	.	.	KEGG:mgr:MGG_02781	GO:0005739^cellular_component^mitochondrion`GO:0005886^cellular_component^plasma membrane`GO:0090002^biological_process^establishment of protein localization to plasma membrane	.
VC83_00031	114.95	90.8757	126.599	82.1496	33.5239	60.4778	38.7576	103.118	112.172	15.7169	0.72232	6.3599	0.122602	0.307188	82.027	50.4972	63.1091	0.619416	0.367539	1.68531	0.0919295	0.225144	VC83_00031-T1	EFR3_MAGO7^EFR3_MAGO7^Q:1-2991,H:1-1006^49.51%ID^E:0^RecName: Full=Protein EFR3;^Eukaryota; Fungi; Dikarya; Ascomycota; Pezizomycotina; Sordariomycetes; Sordariomycetidae; Magnaporthales; Magnaporthaceae; Magnaporthe	.	VC83_00031-T1|m.80	1898-1428[-]	.	.	sigP:0.196^29^0.282^0.184	.	.	.	.	.
VC83_00032	42.6573	31.4212	21.5048	32.1178	11.1746	0	19.3788	39.6609	33.6516	15.7169	0.662711	4.77932	0.322927	0.545251	25.2881	16.6624	20.1127	0.540226	0.498537	1.08362	0.278533	0.463247	VC83_00032-T1	NIM1_NEUCR^NIM1_NEUCR^Q:1-2022,H:1-723^57.18%ID^E:0^RecName: Full=G2-specific protein kinase nim-1;^Eukaryota; Fungi; Dikarya; Ascomycota; Pezizomycotina; Sordariomycetes; Sordariomycetidae; Sordariales; Sordariaceae; Neurospora	.	VC83_00032-T1|m.81	1-2190[+]	NIM1_NEUCR^NIM1_NEUCR^Q:1-674,H:1-723^57.59%ID^E:0^RecName: Full=G2-specific protein kinase nim-1;^Eukaryota; Fungi; Dikarya; Ascomycota; Pezizomycotina; Sordariomycetes; Sordariomycetidae; Sordariales; Sordariaceae; Neurospora	PF00069.22^Pkinase^Protein kinase domain^7-127^E:2.4e-18`PF07714.14^Pkinase_Tyr^Protein tyrosine kinase^9-108^E:6.8e-08`PF07714.14^Pkinase_Tyr^Protein tyrosine kinase^156-285^E:1.8e-25`PF00069.22^Pkinase^Protein kinase domain^157-288^E:2.3e-34	sigP:0.105^27^0.111^0.099	.	.	KEGG:ncr:NCU03187`KO:K08857	GO:0005737^cellular_component^cytoplasm`GO:0005829^cellular_component^cytosol`GO:0071958^cellular_component^new mitotic spindle pole body`GO:0005635^cellular_component^nuclear envelope`GO:0005524^molecular_function^ATP binding`GO:0004674^molecular_function^protein serine/threonine kinase activity`GO:0032147^biological_process^activation of protein kinase activity`GO:0090307^biological_process^mit…	GO:0004672^molecular_function^protein kinase activity`GO:0005524^molecular_function^ATP binding`GO:0006468^biological_process^protein phosphorylation
VC83_00032	42.6573	31.4212	21.5048	32.1178	11.1746	0	19.3788	39.6609	33.6516	15.7169	0.662711	4.77932	0.322927	0.545251	25.2881	16.6624	20.1127	0.540226	0.498537	1.08362	0.278533	0.463247	VC83_00032-T1	NIM1_NEUCR^NIM1_NEUCR^Q:1-2022,H:1-723^57.18%ID^E:0^RecName: Full=G2-specific protein kinase nim-1;^Eukaryota; Fungi; Dikarya; Ascomycota; Pezizomycotina; Sordariomycetes; Sordariomycetidae; Sordariales; Sordariaceae; Neurospora	.	VC83_00032-T1|m.82	1679-774[-]	.	.	sigP:0.184^20^0.303^0.183	.	.	.	.	.
VC83_00032	42.6573	31.4212	21.5048	32.1178	11.1746	0	19.3788	39.6609	33.6516	15.7169	0.662711	4.77932	0.322927	0.545251	25.2881	16.6624	20.1127	0.540226	0.498537	1.08362	0.278533	0.463247	VC83_00032-T1	NIM1_NEUCR^NIM1_NEUCR^Q:1-2022,H:1-723^57.18%ID^E:0^RecName: Full=G2-specific protein kinase nim-1;^Eukaryota; Fungi; Dikarya; Ascomycota; Pezizomycotina; Sordariomycetes; Sordariomycetidae; Sordariales; Sordariaceae; Neurospora	.	VC83_00032-T1|m.83	2189-1731[-]	.	.	sigP:0.342^17^0.624^0.422	ExpAA=21.26^PredHel=1^Topology=o80-102i	.	.	.	.
VC83_00033	85.5392	69.6847	56.8431	66.7267	0	8.63968	0	0	0	31.4338	3.72155	5.36237	5.80617e-06	0.000236694	55.2145	5.54719	25.4141	3.13667	0.647706	4.84274	1.28063e-06	4.18727e-05	VC83_00033-T1	YIA1_YEAST^YIA1_YEAST^Q:103-1728,H:9-504^32.62%ID^E:1e-69^RecName: Full=Ankyrin repeat-containing protein YIL001W;^Eukaryota; Fungi; Dikarya; Ascomycota; Saccharomycotina; Saccharomycetes; Saccharomycetales; Saccharomycetaceae; Saccharomyces	.	VC83_00033-T1|m.84	1-1893[+]	YIA1_YEAST^YIA1_YEAST^Q:35-576,H:9-504^32.62%ID^E:9e-70^RecName: Full=Ankyrin repeat-containing protein YIL001W;^Eukaryota; Fungi; Dikarya; Ascomycota; Saccharomycotina; Saccharomycetes; Saccharomycetales; Saccharomycetaceae; Saccharomyces	PF00023.27^Ank^Ankyrin repeat^69-95^E:0.0012`PF00651.28^BTB^BTB/POZ domain^146-223^E:1e-11`PF00651.28^BTB^BTB/POZ domain^355-437^E:8.8e-15	sigP:0.103^42^0.112^0.097	.	.	KEGG:sce:YIL001W`KO:K06867	.	GO:0005515^molecular_function^protein binding
VC83_00033	85.5392	69.6847	56.8431	66.7267	0	8.63968	0	0	0	31.4338	3.72155	5.36237	5.80617e-06	0.000236694	55.2145	5.54719	25.4141	3.13667	0.647706	4.84274	1.28063e-06	4.18727e-05	VC83_00033-T1	YIA1_YEAST^YIA1_YEAST^Q:103-1728,H:9-504^32.62%ID^E:1e-69^RecName: Full=Ankyrin repeat-containing protein YIL001W;^Eukaryota; Fungi; Dikarya; Ascomycota; Saccharomycotina; Saccharomycetes; Saccharomycetales; Saccharomycetaceae; Saccharomyces	.	VC83_00033-T1|m.85	737-363[-]	.	.	sigP:0.138^13^0.22^0.148	.	.	.	.	.
VC83_00034	18.5597	18.9989	196.592	36.9938	201.144	207.352	222.856	547.321	325.299	204.32	-2.12109	7.56428	0.00111111	0.0123937	53.8209	236.233	163.268	-1.90329	0.598654	-3.17928	0.00147643	0.0117479	VC83_00034-T1	YCPE_SCHPO^YCPE_SCHPO^Q:178-921,H:33-290^32.95%ID^E:1e-30^RecName: Full=Uncharacterized membrane protein C663.14c;^Eukaryota; Fungi; Dikarya; Ascomycota; Taphrinomycotina; Schizosaccharomycetes; Schizosaccharomycetales; Schizosaccharomycetaceae; Schizosaccharomyces	.	VC83_00034-T1|m.86	1-2775[+]	YCPE_SCHPO^YCPE_SCHPO^Q:60-475,H:33-401^28.54%ID^E:9e-41^RecName: Full=Uncharacterized membrane protein C663.14c;^Eukaryota; Fungi; Dikarya; Ascomycota; Taphrinomycotina; Schizosaccharomycetes; Schizosaccharomycetales; Schizosaccharomycetaceae; Schizosaccharomyces`YCPE_SCHPO^YCPE_SCHPO^Q:589-674,H:457-541^31.4%ID^E:6e-05^RecName: Full=Uncharacterized membrane protein C663.14c;^Eukaryota; Fungi; D…	PF14558.3^TRP_N^ML-like domain^60-199^E:5.6e-38`PF06011.9^TRP^Transient receptor potential (TRP) ion channel^205-739^E:9.3e-114	sigP:0.821^31^0.988^0.866	ExpAA=233.15^PredHel=11^Topology=o10-32i204-226o241-263i364-383o403-425i446-468o483-505i601-623o627-649i656-678o693-715i	.	KEGG:spo:SPCC663.14c	GO:0032153^cellular_component^cell division site`GO:0016021^cellular_component^integral component of membrane`GO:0005886^cellular_component^plasma membrane`GO:0022857^molecular_function^transmembrane transporter activity`GO:0055085^biological_process^transmembrane transport	.
VC83_00034	18.5597	18.9989	196.592	36.9938	201.144	207.352	222.856	547.321	325.299	204.32	-2.12109	7.56428	0.00111111	0.0123937	53.8209	236.233	163.268	-1.90329	0.598654	-3.17928	0.00147643	0.0117479	VC83_00034-T1	YCPE_SCHPO^YCPE_SCHPO^Q:178-921,H:33-290^32.95%ID^E:1e-30^RecName: Full=Uncharacterized membrane protein C663.14c;^Eukaryota; Fungi; Dikarya; Ascomycota; Taphrinomycotina; Schizosaccharomycetes; Schizosaccharomycetales; Schizosaccharomycetaceae; Schizosaccharomyces	.	VC83_00034-T1|m.87	2565-2194[-]	.	.	sigP:0.122^15^0.183^0.129	.	.	.	.	.
VC83_00034	18.5597	18.9989	196.592	36.9938	201.144	207.352	222.856	547.321	325.299	204.32	-2.12109	7.56428	0.00111111	0.0123937	53.8209	236.233	163.268	-1.90329	0.598654	-3.17928	0.00147643	0.0117479	VC83_00034-T1	YCPE_SCHPO^YCPE_SCHPO^Q:178-921,H:33-290^32.95%ID^E:1e-30^RecName: Full=Uncharacterized membrane protein C663.14c;^Eukaryota; Fungi; Dikarya; Ascomycota; Taphrinomycotina; Schizosaccharomycetes; Schizosaccharomycetales; Schizosaccharomycetaceae; Schizosaccharomyces	.	VC83_00034-T1|m.88	1215-1541[+]	.	.	sigP:0.109^29^0.123^0.106	.	.	.	.	.
VC83_00035	3.44252	2.65719	12.0547	2.01399	0	0	0	7.93218	0	0	1.56705	2.20972	0.178069	0.383928	3.98527	1.06569	2.23352	0.923761	0.933306	0.989773	NA	1	VC83_00035-T1	REC8_SCHPO^REC8_SCHPO^Q:1-387,H:1-132^36.57%ID^E:1e-18^RecName: Full=Meiotic recombination protein rec8;^Eukaryota; Fungi; Dikarya; Ascomycota; Taphrinomycotina; Schizosaccharomycetes; Schizosaccharomycetales; Schizosaccharomycetaceae; Schizosaccharomyces	.	VC83_00035-T1|m.89	1-2091[+]	REC8_SCHPO^REC8_SCHPO^Q:1-375,H:1-326^26.67%ID^E:3e-24^RecName: Full=Meiotic recombination protein rec8;^Eukaryota; Fungi; Dikarya; Ascomycota; Taphrinomycotina; Schizosaccharomycetes; Schizosaccharomycetales; Schizosaccharomycetaceae; Schizosaccharomyces	PF04825.10^Rad21_Rec8_N^N terminus of Rad21 / Rec8 like protein^1-109^E:7.5e-34`PF04824.13^Rad21_Rec8^Conserved region of Rad21 / Rec8 like protein^652-681^E:4.4e-06	sigP:0.25^31^0.387^0.222	.	.	KEGG:spo:SPBC29A10.14`KO:K12780	GO:0000941^cellular_component^condensed nuclear chromosome inner kinetochore`GO:0071686^cellular_component^horsetail nucleus`GO:0000228^cellular_component^nuclear chromosome`GO:0034991^cellular_component^nuclear meiotic cohesin complex`GO:0031618^cellular_component^nuclear pericentric heterochromatin`GO:0005634^cellular_component^nucleus`GO:0051455^biological_process^attachment of spindle microtu…	GO:0005515^molecular_function^protein binding`GO:0000228^cellular_component^nuclear chromosome
VC83_00035	3.44252	2.65719	12.0547	2.01399	0	0	0	7.93218	0	0	1.56705	2.20972	0.178069	0.383928	3.98527	1.06569	2.23352	0.923761	0.933306	0.989773	NA	1	VC83_00035-T1	REC8_SCHPO^REC8_SCHPO^Q:1-387,H:1-132^36.57%ID^E:1e-18^RecName: Full=Meiotic recombination protein rec8;^Eukaryota; Fungi; Dikarya; Ascomycota; Taphrinomycotina; Schizosaccharomycetes; Schizosaccharomycetales; Schizosaccharomycetaceae; Schizosaccharomyces	.	VC83_00035-T1|m.90	1529-1846[+]	.	.	sigP:0.151^12^0.302^0.174	ExpAA=20.85^PredHel=1^Topology=o37-59i	.	.	.	.
VC83_00036	66.6053	52.878	14.58	31.6409	33.5239	34.5587	87.2046	15.8644	11.2172	15.7169	0.301571	5.2664	0.620992	0.798027	32.656	27.4543	29.535	0.200401	0.562555	0.356234	0.721665	0.840253	VC83_00036-T1	YIZG_SCHPO^YIZG_SCHPO^Q:4-1467,H:18-497^37.27%ID^E:1e-111^RecName: Full=Uncharacterized transporter C1002.16c;^Eukaryota; Fungi; Dikarya; Ascomycota; Taphrinomycotina; Schizosaccharomycetes; Schizosaccharomycetales; Schizosaccharomycetaceae; Schizosaccharomyces	.	VC83_00036-T1|m.91	1-1476[+]	YIZG_SCHPO^YIZG_SCHPO^Q:2-489,H:18-497^37.27%ID^E:1e-111^RecName: Full=Uncharacterized transporter C1002.16c;^Eukaryota; Fungi; Dikarya; Ascomycota; Taphrinomycotina; Schizosaccharomycetes; Schizosaccharomycetales; Schizosaccharomycetaceae; Schizosaccharomyces	PF07690.13^MFS_1^Major Facilitator Superfamily^49-417^E:3.5e-33	sigP:0.109^70^0.161^0.100	ExpAA=259.43^PredHel=12^Topology=i44-63o83-105i112-131o141-163i172-194o204-226i287-309o313-332i339-361o365-387i400-422o432-454i	.	KEGG:spo:SPAC1002.16c	GO:0032153^cellular_component^cell division site`GO:0051286^cellular_component^cell tip`GO:0005794^cellular_component^Golgi apparatus`GO:0016021^cellular_component^integral component of membrane`GO:0005887^cellular_component^integral component of plasma membrane`GO:0015663^molecular_function^nicotinamide mononucleotide transmembrane transporter activity`GO:0022857^molecular_function^transmembrane…	GO:0055085^biological_process^transmembrane transport`GO:0016021^cellular_component^integral component of membrane
VC83_00036	66.6053	52.878	14.58	31.6409	33.5239	34.5587	87.2046	15.8644	11.2172	15.7169	0.301571	5.2664	0.620992	0.798027	32.656	27.4543	29.535	0.200401	0.562555	0.356234	0.721665	0.840253	VC83_00036-T1	YIZG_SCHPO^YIZG_SCHPO^Q:4-1467,H:18-497^37.27%ID^E:1e-111^RecName: Full=Uncharacterized transporter C1002.16c;^Eukaryota; Fungi; Dikarya; Ascomycota; Taphrinomycotina; Schizosaccharomycetes; Schizosaccharomycetales; Schizosaccharomycetaceae; Schizosaccharomyces	.	VC83_00036-T1|m.92	1476-1153[-]	.	.	sigP:0.269^23^0.567^0.314	ExpAA=14.58^PredHel=1^Topology=i7-29o	.	.	.	.
VC83_00037	13.9198	16.4745	22.2195	26.0759	55.8732	17.2794	9.6894	23.7965	11.2172	0	-0.0472588	4.32407	1	1	15.7029	16.3234	16.0752	-0.0929028	0.516354	-0.179921	0.857215	0.923615	VC83_00037-T1	NSE3_SCHPO^NSE3_SCHPO^Q:223-792,H:93-283^26.26%ID^E:5e-11^RecName: Full=Non-structural maintenance of chromosome element 3;^Eukaryota; Fungi; Dikarya; Ascomycota; Taphrinomycotina; Schizosaccharomycetes; Schizosaccharomycetales; Schizosaccharomycetaceae; Schizosaccharomyces	.	VC83_00037-T1|m.93	1-1005[+]	NSE3_SCHPO^NSE3_SCHPO^Q:75-288,H:93-307^26.13%ID^E:2e-16^RecName: Full=Non-structural maintenance of chromosome element 3;^Eukaryota; Fungi; Dikarya; Ascomycota; Taphrinomycotina; Schizosaccharomycetes; Schizosaccharomycetales; Schizosaccharomycetaceae; Schizosaccharomyces	PF01454.16^MAGE^MAGE family^79-271^E:3.9e-58	sigP:0.109^47^0.126^0.107	.	.	KEGG:spo:SPCC645.04	GO:0005634^cellular_component^nucleus`GO:0030915^cellular_component^Smc5-Smc6 complex`GO:0000724^biological_process^double-strand break repair via homologous recombination`GO:0051321^biological_process^meiotic cell cycle	.
VC83_00037	13.9198	16.4745	22.2195	26.0759	55.8732	17.2794	9.6894	23.7965	11.2172	0	-0.0472588	4.32407	1	1	15.7029	16.3234	16.0752	-0.0929028	0.516354	-0.179921	0.857215	0.923615	VC83_00037-T1	NSE3_SCHPO^NSE3_SCHPO^Q:223-792,H:93-283^26.26%ID^E:5e-11^RecName: Full=Non-structural maintenance of chromosome element 3;^Eukaryota; Fungi; Dikarya; Ascomycota; Taphrinomycotina; Schizosaccharomycetes; Schizosaccharomycetales; Schizosaccharomycetaceae; Schizosaccharomyces	.	VC83_00037-T1|m.94	1004-579[-]	.	.	sigP:0.201^12^0.435^0.264	ExpAA=22.71^PredHel=1^Topology=o79-101i	.	.	.	.
VC83_00037	13.9198	16.4745	22.2195	26.0759	55.8732	17.2794	9.6894	23.7965	11.2172	0	-0.0472588	4.32407	1	1	15.7029	16.3234	16.0752	-0.0929028	0.516354	-0.179921	0.857215	0.923615	VC83_00037-T1	NSE3_SCHPO^NSE3_SCHPO^Q:223-792,H:93-283^26.26%ID^E:5e-11^RecName: Full=Non-structural maintenance of chromosome element 3;^Eukaryota; Fungi; Dikarya; Ascomycota; Taphrinomycotina; Schizosaccharomycetes; Schizosaccharomycetales; Schizosaccharomycetaceae; Schizosaccharomyces	.	VC83_00037-T1|m.95	1005-625[-]	.	.	sigP:0.214^11^0.575^0.272	.	.	.	.	.
VC83_00038	8.45663	10.2302	11.9912	26.8179	0	0	0	0	0	15.7169	3.02602	3.47772	0.0099723	0.0588695	11.5532	2.19421	5.9378	1.99967	0.859671	2.32609	0.0200135	0.0794335	VC83_00038-T1	SF3BA_ARATH^SF3BA_ARATH^Q:52-252,H:20-86^61.19%ID^E:2e-23^RecName: Full=Uncharacterized protein At3g23325;^Eukaryota; Viridiplantae; Streptophyta; Embryophyta; Tracheophyta; Spermatophyta; Magnoliophyta; eudicotyledons; Gunneridae; Pentapetalae; rosids; malvids; Brassicales; Brassicaceae; Camelineae; Arabidopsis	.	.	.	.	.	.	.	ENOG4111NTV^Splicing factor 3b subunit	KEGG:ath:AT3G23325`KO:K12832	.	.
VC83_00039	33.2278	23.8482	29.6683	37.7888	11.1746	25.919	48.447	7.93218	11.2172	0	0.751232	4.7145	0.23918	0.457061	24.7669	14.493	18.6026	0.63474	0.496407	1.27867	0.201014	0.377676	VC83_00039-T1	.	.	VC83_00039-T1|m.96	1-1002[+]	.	.	sigP:0.104^40^0.121^0.100	.	.	.	.	.
VC83_00040	33.5272	35.872	71.9472	50.5088	89.3971	25.919	9.6894	31.7287	0	31.4338	0.612218	5.33407	0.335261	0.557117	38.1754	26.0136	30.8783	0.528585	0.518231	1.01998	0.307738	0.492867	VC83_00040-T1	TAD1_SCHPO^TAD1_SCHPO^Q:10-1233,H:12-384^34.21%ID^E:2e-54^RecName: Full=tRNA-specific adenosine deaminase 1;^Eukaryota; Fungi; Dikarya; Ascomycota; Taphrinomycotina; Schizosaccharomycetes; Schizosaccharomycetales; Schizosaccharomycetaceae; Schizosaccharomyces	.	VC83_00040-T1|m.97	1-1254[+]	TAD1_SCHPO^TAD1_SCHPO^Q:4-411,H:12-384^34.21%ID^E:7e-60^RecName: Full=tRNA-specific adenosine deaminase 1;^Eukaryota; Fungi; Dikarya; Ascomycota; Taphrinomycotina; Schizosaccharomycetes; Schizosaccharomycetales; Schizosaccharomycetaceae; Schizosaccharomyces	PF02137.15^A_deamin^Adenosine-deaminase (editase) domain^53-406^E:1.1e-31	sigP:0.109^38^0.135^0.107	.	.	KEGG:spo:SPBC16A3.06`KO:K15440	GO:0005829^cellular_component^cytosol`GO:0005634^cellular_component^nucleus`GO:0046872^molecular_function^metal ion binding`GO:0003723^molecular_function^RNA binding`GO:0043829^molecular_function^tRNA-specific adenosine-37 deaminase activity`GO:0006400^biological_process^tRNA modification	GO:0003723^molecular_function^RNA binding`GO:0004000^molecular_function^adenosine deaminase activity`GO:0006396^biological_process^RNA processing
VC83_00040	33.5272	35.872	71.9472	50.5088	89.3971	25.919	9.6894	31.7287	0	31.4338	0.612218	5.33407	0.335261	0.557117	38.1754	26.0136	30.8783	0.528585	0.518231	1.01998	0.307738	0.492867	VC83_00040-T1	TAD1_SCHPO^TAD1_SCHPO^Q:10-1233,H:12-384^34.21%ID^E:2e-54^RecName: Full=tRNA-specific adenosine deaminase 1;^Eukaryota; Fungi; Dikarya; Ascomycota; Taphrinomycotina; Schizosaccharomycetes; Schizosaccharomycetales; Schizosaccharomycetaceae; Schizosaccharomyces	.	VC83_00040-T1|m.98	485-129[-]	.	.	sigP:0.248^19^0.521^0.278	.	.	.	.	.
VC83_00041	170.405	132.394	135.937	105.894	67.0478	43.1984	19.3788	23.7965	44.8688	47.1508	1.76949	6.4384	0.00018611	0.00340049	107.632	34.1698	63.5547	1.64765	0.367199	4.48707	7.22082e-06	0.000169903	VC83_00041-T1	YQK8_SCHPO^YQK8_SCHPO^Q:16-714,H:4-237^31.54%ID^E:6e-34^RecName: Full=Uncharacterized protein C1494.08c;^Eukaryota; Fungi; Dikarya; Ascomycota; Taphrinomycotina; Schizosaccharomycetes; Schizosaccharomycetales; Schizosaccharomycetaceae; Schizosaccharomyces	.	VC83_00041-T1|m.100	1192-683[-]	.	.	sigP:0.105^37^0.107^0.102	.	.	.	.	.
VC83_00041	170.405	132.394	135.937	105.894	67.0478	43.1984	19.3788	23.7965	44.8688	47.1508	1.76949	6.4384	0.00018611	0.00340049	107.632	34.1698	63.5547	1.64765	0.367199	4.48707	7.22082e-06	0.000169903	VC83_00041-T1	YQK8_SCHPO^YQK8_SCHPO^Q:16-714,H:4-237^31.54%ID^E:6e-34^RecName: Full=Uncharacterized protein C1494.08c;^Eukaryota; Fungi; Dikarya; Ascomycota; Taphrinomycotina; Schizosaccharomycetes; Schizosaccharomycetales; Schizosaccharomycetaceae; Schizosaccharomyces	.	VC83_00041-T1|m.101	912-445[-]	.	.	sigP:0.31^34^0.479^0.293	ExpAA=53.98^PredHel=2^Topology=o15-37i110-132o	.	.	.	.
VC83_00041	170.405	132.394	135.937	105.894	67.0478	43.1984	19.3788	23.7965	44.8688	47.1508	1.76949	6.4384	0.00018611	0.00340049	107.632	34.1698	63.5547	1.64765	0.367199	4.48707	7.22082e-06	0.000169903	VC83_00041-T1	YQK8_SCHPO^YQK8_SCHPO^Q:16-714,H:4-237^31.54%ID^E:6e-34^RecName: Full=Uncharacterized protein C1494.08c;^Eukaryota; Fungi; Dikarya; Ascomycota; Taphrinomycotina; Schizosaccharomycetes; Schizosaccharomycetales; Schizosaccharomycetaceae; Schizosaccharomyces	.	VC83_00041-T1|m.102	360-55[-]	.	.	sigP:0.12^12^0.166^0.119	.	.	.	.	.
VC83_00041	170.405	132.394	135.937	105.894	67.0478	43.1984	19.3788	23.7965	44.8688	47.1508	1.76949	6.4384	0.00018611	0.00340049	107.632	34.1698	63.5547	1.64765	0.367199	4.48707	7.22082e-06	0.000169903	VC83_00041-T1	YQK8_SCHPO^YQK8_SCHPO^Q:16-714,H:4-237^31.54%ID^E:6e-34^RecName: Full=Uncharacterized protein C1494.08c;^Eukaryota; Fungi; Dikarya; Ascomycota; Taphrinomycotina; Schizosaccharomycetes; Schizosaccharomycetales; Schizosaccharomycetaceae; Schizosaccharomyces	.	VC83_00041-T1|m.99	1-1194[+]	YQK8_SCHPO^YQK8_SCHPO^Q:6-238,H:4-237^31.54%ID^E:1e-33^RecName: Full=Uncharacterized protein C1494.08c;^Eukaryota; Fungi; Dikarya; Ascomycota; Taphrinomycotina; Schizosaccharomycetes; Schizosaccharomycetales; Schizosaccharomycetaceae; Schizosaccharomyces	PF10358.6^NT-C2^N-terminal C2 in EEIG1 and EHBP1 proteins^9-157^E:4.2e-32	sigP:0.328^33^0.512^0.270	.	.	KEGG:spo:SPCC1494.08c	GO:0005938^cellular_component^cell cortex	.
VC83_00042	2.3948	2.52433	3.57354	0.794996	0	0	0	0	0	0	7.71826	1.18583	0.127562	0.313696	1.82871	0	0.731485	1.18636	0.961931	1.23331	0.217459	0.396515	VC83_00042-T1	.	.	VC83_00042-T1|m.103	1-831[+]	.	.	sigP:0.15^11^0.33^0.179	.	.	.	.	.
VC83_00042	2.3948	2.52433	3.57354	0.794996	0	0	0	0	0	0	7.71826	1.18583	0.127562	0.313696	1.82871	0	0.731485	1.18636	0.961931	1.23331	0.217459	0.396515	VC83_00042-T1	.	.	VC83_00042-T1|m.104	677-3[-]	.	.	sigP:0.15^21^0.198^0.146	.	.	.	.	.
VC83_00043	107.017	99.5116	130.776	106.53	89.3971	95.0365	203.477	79.3218	112.172	62.8677	0.0237668	6.77633	0.94785	0.988389	88.0594	89.3403	88.828	-0.0341879	0.301583	-0.113362	0.909744	0.953343	VC83_00043-T1	YHP7_YEAST^YHP7_YEAST^Q:649-1086,H:125-273^37.82%ID^E:5e-20^RecName: Full=Uncharacterized protein YHR097C;^Eukaryota; Fungi; Dikarya; Ascomycota; Saccharomycotina; Saccharomycetes; Saccharomycetales; Saccharomycetaceae; Saccharomyces	.	VC83_00043-T1|m.105	1-1515[+]	YHP7_YEAST^YHP7_YEAST^Q:217-388,H:125-295^36.26%ID^E:3e-22^RecName: Full=Uncharacterized protein YHR097C;^Eukaryota; Fungi; Dikarya; Ascomycota; Saccharomycotina; Saccharomycetes; Saccharomycetales; Saccharomycetaceae; Saccharomyces	PF08316.8^Pal1^Pal1 cell morphology protein^223-361^E:3.3e-48	sigP:0.11^13^0.134^0.107	.	.	KEGG:sce:YHR097C	GO:0005737^cellular_component^cytoplasm`GO:0034399^cellular_component^nuclear periphery	.
VC83_00043	107.017	99.5116	130.776	106.53	89.3971	95.0365	203.477	79.3218	112.172	62.8677	0.0237668	6.77633	0.94785	0.988389	88.0594	89.3403	88.828	-0.0341879	0.301583	-0.113362	0.909744	0.953343	VC83_00043-T1	YHP7_YEAST^YHP7_YEAST^Q:649-1086,H:125-273^37.82%ID^E:5e-20^RecName: Full=Uncharacterized protein YHR097C;^Eukaryota; Fungi; Dikarya; Ascomycota; Saccharomycotina; Saccharomycetes; Saccharomycetales; Saccharomycetaceae; Saccharomyces	.	VC83_00043-T1|m.106	1515-1051[-]	.	.	sigP:0.146^49^0.209^0.127	.	.	.	.	.
VC83_00043	107.017	99.5116	130.776	106.53	89.3971	95.0365	203.477	79.3218	112.172	62.8677	0.0237668	6.77633	0.94785	0.988389	88.0594	89.3403	88.828	-0.0341879	0.301583	-0.113362	0.909744	0.953343	VC83_00043-T1	YHP7_YEAST^YHP7_YEAST^Q:649-1086,H:125-273^37.82%ID^E:5e-20^RecName: Full=Uncharacterized protein YHR097C;^Eukaryota; Fungi; Dikarya; Ascomycota; Saccharomycotina; Saccharomycetes; Saccharomycetales; Saccharomycetaceae; Saccharomyces	.	VC83_00043-T1|m.107	1301-981[-]	.	.	sigP:0.161^60^0.268^0.141	.	.	.	.	.
VC83_00044	42.9567	37.9977	52.3007	32.0648	33.5239	34.5587	48.447	55.5253	112.172	125.735	-0.677539	5.73179	0.181109	0.387756	32.7163	57.3385	47.4896	-0.6945	0.367497	-1.88981	0.0587828	0.167795	VC83_00044-T1	MED31_NEUCR^MED31_NEUCR^Q:40-366,H:24-121^60.55%ID^E:4e-38^RecName: Full=Mediator of RNA polymerase II transcription subunit 31;^Eukaryota; Fungi; Dikarya; Ascomycota; Pezizomycotina; Sordariomycetes; Sordariomycetidae; Sordariales; Sordariaceae; Neurospora	.	VC83_00044-T1|m.108	1-411[+]	MED31_NEUCR^MED31_NEUCR^Q:7-122,H:15-121^60.17%ID^E:3e-39^RecName: Full=Mediator of RNA polymerase II transcription subunit 31;^Eukaryota; Fungi; Dikarya; Ascomycota; Pezizomycotina; Sordariomycetes; Sordariomycetidae; Sordariales; Sordariaceae; Neurospora	PF05669.9^Med31^SOH1^22-116^E:2.6e-28	sigP:0.124^50^0.132^0.114	.	.	KEGG:ncr:NCU00569`KO:K15153	GO:0070847^cellular_component^core mediator complex`GO:0005829^cellular_component^cytosol`GO:0016592^cellular_component^mediator complex`GO:0001104^molecular_function^RNA polymerase II transcription cofactor activity`GO:0003713^molecular_function^transcription coactivator activity`GO:0006357^biological_process^regulation of transcription from RNA polymerase II promoter`GO:0006366^biological_proce…	GO:0001104^molecular_function^RNA polymerase II transcription cofactor activity`GO:0006355^biological_process^regulation of transcription, DNA-templated`GO:0016592^cellular_component^mediator complex
VC83_00045	88.5326	56.6645	73.329	54.8017	55.8732	241.911	67.8258	87.254	67.3032	78.5846	-0.573707	6.41617	0.249266	0.468439	54.026	82.176	70.916	-0.614912	0.391252	-1.57165	0.116031	0.262941	VC83_00045-T1	HM13_MOUSE^HM13_MOUSE^Q:253-1401,H:70-350^28.39%ID^E:8e-30^RecName: Full=Minor histocompatibility antigen H13;^Eukaryota; Metazoa; Chordata; Craniata; Vertebrata; Euteleostomi; Mammalia; Eutheria; Euarchontoglires; Glires; Rodentia; Sciurognathi; Muroidea; Muridae; Murinae; Mus; Mus	.	VC83_00045-T1|m.109	1-1605[+]	HM13_MOUSE^HM13_MOUSE^Q:23-467,H:30-350^28.04%ID^E:3e-33^RecName: Full=Minor histocompatibility antigen H13;^Eukaryota; Metazoa; Chordata; Craniata; Vertebrata; Euteleostomi; Mammalia; Eutheria; Euarchontoglires; Glires; Rodentia; Sciurognathi; Muroidea; Muridae; Murinae; Mus; Mus	PF04258.10^Peptidase_A22B^Signal peptide peptidase^85-465^E:4.7e-59	sigP:0.245^47^0.513^0.234	ExpAA=167.80^PredHel=7^Topology=i29-48o91-108i243-265o285-307i328-350o407-429i436-453o	.	KEGG:mmu:14950`KO:K09595	GO:0009986^cellular_component^cell surface`GO:0036513^cellular_component^Derlin-1 retrotranslocation complex`GO:0005783^cellular_component^endoplasmic reticulum`GO:0005789^cellular_component^endoplasmic reticulum membrane`GO:0071458^cellular_component^integral component of cytoplasmic side of endoplasmic reticulum membrane`GO:0071556^cellular_component^integral component of lumenal side of endopl…	GO:0004190^molecular_function^aspartic-type endopeptidase activity`GO:0016021^cellular_component^integral component of membrane
VC83_00045	88.5326	56.6645	73.329	54.8017	55.8732	241.911	67.8258	87.254	67.3032	78.5846	-0.573707	6.41617	0.249266	0.468439	54.026	82.176	70.916	-0.614912	0.391252	-1.57165	0.116031	0.262941	VC83_00045-T1	HM13_MOUSE^HM13_MOUSE^Q:253-1401,H:70-350^28.39%ID^E:8e-30^RecName: Full=Minor histocompatibility antigen H13;^Eukaryota; Metazoa; Chordata; Craniata; Vertebrata; Euteleostomi; Mammalia; Eutheria; Euarchontoglires; Glires; Rodentia; Sciurognathi; Muroidea; Muridae; Murinae; Mus; Mus	.	VC83_00045-T1|m.110	1605-1306[-]	.	.	sigP:0.123^55^0.244^0.122	.	.	.	.	.
VC83_00046	11.8991	11.3595	7.13119	12.0839	22.3493	60.4778	9.6894	0	11.2172	0	-0.768261	3.71616	0.454642	0.661112	8.43382	14.22	11.9055	-0.771474	0.573866	-1.34435	0.178837	0.349445	VC83_00046-T1	PPIL1_ASPOR^PPIL1_ASPOR^Q:1-423,H:1-141^78.72%ID^E:3e-81^RecName: Full=Peptidyl-prolyl cis-trans isomerase-like 1;^Eukaryota; Fungi; Dikarya; Ascomycota; Pezizomycotina; Eurotiomycetes; Eurotiomycetidae; Eurotiales; Aspergillaceae; Aspergillus	.	VC83_00046-T1|m.111	1-444[+]	PPIL1_ASPOR^PPIL1_ASPOR^Q:1-141,H:1-141^78.72%ID^E:6e-81^RecName: Full=Peptidyl-prolyl cis-trans isomerase-like 1;^Eukaryota; Fungi; Dikarya; Ascomycota; Pezizomycotina; Eurotiomycetes; Eurotiomycetidae; Eurotiales; Aspergillaceae; Aspergillus	PF00160.18^Pro_isomerase^Cyclophilin type peptidyl-prolyl cis-trans isomerase/CLD^5-140^E:9.5e-49	sigP:0.151^21^0.247^0.165	.	.	KEGG:aor:AOR_1_166094`KO:K12733	GO:0005829^cellular_component^cytosol`GO:0005634^cellular_component^nucleus`GO:0003755^molecular_function^peptidyl-prolyl cis-trans isomerase activity`GO:0006457^biological_process^protein folding	GO:0003755^molecular_function^peptidyl-prolyl cis-trans isomerase activity`GO:0000413^biological_process^protein peptidyl-prolyl isomerization`GO:0006457^biological_process^protein folding
VC83_00046	11.8991	11.3595	7.13119	12.0839	22.3493	60.4778	9.6894	0	11.2172	0	-0.768261	3.71616	0.454642	0.661112	8.43382	14.22	11.9055	-0.771474	0.573866	-1.34435	0.178837	0.349445	VC83_00046-T1	PPIL1_ASPOR^PPIL1_ASPOR^Q:1-423,H:1-141^78.72%ID^E:3e-81^RecName: Full=Peptidyl-prolyl cis-trans isomerase-like 1;^Eukaryota; Fungi; Dikarya; Ascomycota; Pezizomycotina; Eurotiomycetes; Eurotiomycetidae; Eurotiales; Aspergillaceae; Aspergillus	.	VC83_00046-T1|m.112	444-1[-]	.	.	sigP:0.108^37^0.118^0.105	.	.	.	.	.
VC83_00046	11.8991	11.3595	7.13119	12.0839	22.3493	60.4778	9.6894	0	11.2172	0	-0.768261	3.71616	0.454642	0.661112	8.43382	14.22	11.9055	-0.771474	0.573866	-1.34435	0.178837	0.349445	VC83_00046-T1	PPIL1_ASPOR^PPIL1_ASPOR^Q:1-423,H:1-141^78.72%ID^E:3e-81^RecName: Full=Peptidyl-prolyl cis-trans isomerase-like 1;^Eukaryota; Fungi; Dikarya; Ascomycota; Pezizomycotina; Eurotiomycetes; Eurotiomycetidae; Eurotiales; Aspergillaceae; Aspergillus	.	VC83_00046-T1|m.113	78-443[+]	.	.	sigP:0.108^46^0.123^0.103	.	.	.	.	.
VC83_00047	8.15728	11.2266	9.38649	10.547	22.3493	8.63968	0	0	0	0	0.929876	3.15016	0.280273	0.500602	7.81481	4.29223	5.70126	0.727396	0.718832	1.01191	0.311579	0.496909	VC83_00047-T1	.	.	VC83_00047-T1|m.114	1-975[+]	.	.	sigP:0.105^65^0.114^0.100	.	.	.	.	.
VC83_00047	8.15728	11.2266	9.38649	10.547	22.3493	8.63968	0	0	0	0	0.929876	3.15016	0.280273	0.500602	7.81481	4.29223	5.70126	0.727396	0.718832	1.01191	0.311579	0.496909	VC83_00047-T1	.	.	VC83_00047-T1|m.115	401-706[+]	.	.	sigP:0.206^18^0.343^0.234	.	.	.	.	.
VC83_00048	28.4382	22.5861	24.5701	18.4969	111.746	77.7571	155.03	111.051	100.955	157.169	-2.32846	6.1549	2.23082e-07	2.03693e-05	18.6018	99.2	66.9607	-2.33487	0.27333	-8.54229	1.31587e-17	1.24235e-14	VC83_00048-T1	SAN_DROME^SAN_DROME^Q:271-792,H:8-154^25.29%ID^E:2e-10^RecName: Full=Probable N-acetyltransferase san;^Eukaryota; Metazoa; Ecdysozoa; Arthropoda; Hexapoda; Insecta; Pterygota; Neoptera; Endopterygota; Diptera; Brachycera; Muscomorpha; Ephydroidea; Drosophilidae; Drosophila; Sophophora	.	VC83_00048-T1|m.116	1-1149[+]	SAN_DROME^SAN_DROME^Q:91-264,H:8-154^25.86%ID^E:1e-16^RecName: Full=Probable N-acetyltransferase san;^Eukaryota; Metazoa; Ecdysozoa; Arthropoda; Hexapoda; Insecta; Pterygota; Neoptera; Endopterygota; Diptera; Brachycera; Muscomorpha; Ephydroidea; Drosophilidae; Drosophila; Sophophora	.	sigP:0.11^11^0.127^0.108	.	COG0456^acetyltransferase	KEGG:dme:Dmel_CG12352	GO:0008280^cellular_component^cohesin core heterodimer`GO:0005737^cellular_component^cytoplasm`GO:0031248^cellular_component^protein acetyltransferase complex`GO:0004402^molecular_function^histone acetyltransferase activity`GO:0008080^molecular_function^N-acetyltransferase activity`GO:0004596^molecular_function^peptide alpha-N-acetyltransferase activity`GO:0016573^biological_process^histone acety…	.
VC83_00048	28.4382	22.5861	24.5701	18.4969	111.746	77.7571	155.03	111.051	100.955	157.169	-2.32846	6.1549	2.23082e-07	2.03693e-05	18.6018	99.2	66.9607	-2.33487	0.27333	-8.54229	1.31587e-17	1.24235e-14	VC83_00048-T1	SAN_DROME^SAN_DROME^Q:271-792,H:8-154^25.29%ID^E:2e-10^RecName: Full=Probable N-acetyltransferase san;^Eukaryota; Metazoa; Ecdysozoa; Arthropoda; Hexapoda; Insecta; Pterygota; Neoptera; Endopterygota; Diptera; Brachycera; Muscomorpha; Ephydroidea; Drosophilidae; Drosophila; Sophophora	.	VC83_00048-T1|m.117	3-701[+]	.	.	sigP:0.171^27^0.509^0.210	.	.	.	.	.
VC83_00048	28.4382	22.5861	24.5701	18.4969	111.746	77.7571	155.03	111.051	100.955	157.169	-2.32846	6.1549	2.23082e-07	2.03693e-05	18.6018	99.2	66.9607	-2.33487	0.27333	-8.54229	1.31587e-17	1.24235e-14	VC83_00048-T1	SAN_DROME^SAN_DROME^Q:271-792,H:8-154^25.29%ID^E:2e-10^RecName: Full=Probable N-acetyltransferase san;^Eukaryota; Metazoa; Ecdysozoa; Arthropoda; Hexapoda; Insecta; Pterygota; Neoptera; Endopterygota; Diptera; Brachycera; Muscomorpha; Ephydroidea; Drosophilidae; Drosophila; Sophophora	.	VC83_00048-T1|m.118	1147-821[-]	.	.	sigP:0.104^24^0.111^0.102	.	.	.	.	.
VC83_00048	28.4382	22.5861	24.5701	18.4969	111.746	77.7571	155.03	111.051	100.955	157.169	-2.32846	6.1549	2.23082e-07	2.03693e-05	18.6018	99.2	66.9607	-2.33487	0.27333	-8.54229	1.31587e-17	1.24235e-14	VC83_00048-T1	SAN_DROME^SAN_DROME^Q:271-792,H:8-154^25.29%ID^E:2e-10^RecName: Full=Probable N-acetyltransferase san;^Eukaryota; Metazoa; Ecdysozoa; Arthropoda; Hexapoda; Insecta; Pterygota; Neoptera; Endopterygota; Diptera; Brachycera; Muscomorpha; Ephydroidea; Drosophilidae; Drosophila; Sophophora	.	VC83_00048-T1|m.119	2-307[+]	.	.	sigP:0.109^56^0.114^0.105	.	.	.	.	.
VC83_00049	254.672	196.167	473.438	291.075	156.445	190.073	184.099	372.813	157.041	125.735	0.585356	7.92613	0.163142	0.364115	241.395	163.481	194.647	0.516145	0.360464	1.43189	0.152175	0.312842	VC83_00049-T1	HXKG_ASPNG^HXKG_ASPNG^Q:901-2373,H:1-485^59.6%ID^E:0^RecName: Full=Glucokinase;^Eukaryota; Fungi; Dikarya; Ascomycota; Pezizomycotina; Eurotiomycetes; Eurotiomycetidae; Eurotiales; Aspergillaceae; Aspergillus	.	VC83_00049-T1|m.120	1-2397[+]	HXKG_ASPNG^HXKG_ASPNG^Q:301-791,H:1-485^59.6%ID^E:0^RecName: Full=Glucokinase;^Eukaryota; Fungi; Dikarya; Ascomycota; Pezizomycotina; Eurotiomycetes; Eurotiomycetidae; Eurotiales; Aspergillaceae; Aspergillus	PF00349.18^Hexokinase_1^Hexokinase^309-522^E:4.4e-73`PF03727.13^Hexokinase_2^Hexokinase^532-790^E:1.7e-69	sigP:0.472^17^0.704^0.506	ExpAA=47.85^PredHel=2^Topology=o50-72i229-251o	COG5026^hexokinase	.	GO:0005623^cellular_component^cell`GO:0005524^molecular_function^ATP binding`GO:0004340^molecular_function^glucokinase activity`GO:0005536^molecular_function^glucose binding`GO:0001678^biological_process^cellular glucose homeostasis`GO:0006096^biological_process^glycolytic process	GO:0005524^molecular_function^ATP binding`GO:0016773^molecular_function^phosphotransferase activity, alcohol group as acceptor`GO:0005975^biological_process^carbohydrate metabolic process
VC83_00049	254.672	196.167	473.438	291.075	156.445	190.073	184.099	372.813	157.041	125.735	0.585356	7.92613	0.163142	0.364115	241.395	163.481	194.647	0.516145	0.360464	1.43189	0.152175	0.312842	VC83_00049-T1	HXKG_ASPNG^HXKG_ASPNG^Q:901-2373,H:1-485^59.6%ID^E:0^RecName: Full=Glucokinase;^Eukaryota; Fungi; Dikarya; Ascomycota; Pezizomycotina; Eurotiomycetes; Eurotiomycetidae; Eurotiales; Aspergillaceae; Aspergillus	.	VC83_00049-T1|m.121	2397-1783[-]	.	.	sigP:0.108^26^0.124^0.108	.	.	.	.	.
VC83_00049	254.672	196.167	473.438	291.075	156.445	190.073	184.099	372.813	157.041	125.735	0.585356	7.92613	0.163142	0.364115	241.395	163.481	194.647	0.516145	0.360464	1.43189	0.152175	0.312842	VC83_00049-T1	HXKG_ASPNG^HXKG_ASPNG^Q:901-2373,H:1-485^59.6%ID^E:0^RecName: Full=Glucokinase;^Eukaryota; Fungi; Dikarya; Ascomycota; Pezizomycotina; Eurotiomycetes; Eurotiomycetidae; Eurotiales; Aspergillaceae; Aspergillus	.	VC83_00049-T1|m.122	2072-1758[-]	.	.	sigP:0.546^21^0.88^0.632	ExpAA=34.04^PredHel=2^Topology=i2-24o39-61i	.	.	.	.
VC83_00050	251.304	292.955	311.47	293.99	335.239	190.073	368.197	222.101	426.253	94.3015	0.056865	8.13181	0.880431	0.955459	228.365	228.554	228.478	-0.00681608	0.331211	-0.0205793	0.983581	0.990664	VC83_00050-T1	HS12A_HUMAN^HS12A_HUMAN^Q:577-2118,H:57-629^23.39%ID^E:4e-28^RecName: Full=Heat shock 70 kDa protein 12A;^Eukaryota; Metazoa; Chordata; Craniata; Vertebrata; Euteleostomi; Mammalia; Eutheria; Euarchontoglires; Primates; Haplorrhini; Catarrhini; Hominidae; Homo	.	VC83_00050-T1|m.123	1-2280[+]	HS12A_HUMAN^HS12A_HUMAN^Q:193-706,H:57-629^23.39%ID^E:1e-27^RecName: Full=Heat shock 70 kDa protein 12A;^Eukaryota; Metazoa; Chordata; Craniata; Vertebrata; Euteleostomi; Mammalia; Eutheria; Euarchontoglires; Primates; Haplorrhini; Catarrhini; Hominidae; Homo	PF00012.17^HSP70^Hsp70 protein^337-566^E:1.6e-09	sigP:0.108^12^0.119^0.103	.	COG0443^Heat shock protein	KEGG:hsa:259217	GO:0070062^cellular_component^extracellular exosome`GO:0005524^molecular_function^ATP binding	.
VC83_00050	251.304	292.955	311.47	293.99	335.239	190.073	368.197	222.101	426.253	94.3015	0.056865	8.13181	0.880431	0.955459	228.365	228.554	228.478	-0.00681608	0.331211	-0.0205793	0.983581	0.990664	VC83_00050-T1	HS12A_HUMAN^HS12A_HUMAN^Q:577-2118,H:57-629^23.39%ID^E:4e-28^RecName: Full=Heat shock 70 kDa protein 12A;^Eukaryota; Metazoa; Chordata; Craniata; Vertebrata; Euteleostomi; Mammalia; Eutheria; Euarchontoglires; Primates; Haplorrhini; Catarrhini; Hominidae; Homo	.	VC83_00050-T1|m.124	2280-1171[-]	.	.	sigP:0.128^62^0.143^0.117	.	.	.	.	.
VC83_00050	251.304	292.955	311.47	293.99	335.239	190.073	368.197	222.101	426.253	94.3015	0.056865	8.13181	0.880431	0.955459	228.365	228.554	228.478	-0.00681608	0.331211	-0.0205793	0.983581	0.990664	VC83_00050-T1	HS12A_HUMAN^HS12A_HUMAN^Q:577-2118,H:57-629^23.39%ID^E:4e-28^RecName: Full=Heat shock 70 kDa protein 12A;^Eukaryota; Metazoa; Chordata; Craniata; Vertebrata; Euteleostomi; Mammalia; Eutheria; Euarchontoglires; Primates; Haplorrhini; Catarrhini; Hominidae; Homo	.	VC83_00050-T1|m.125	1760-1239[-]	.	.	sigP:0.29^22^0.398^0.285	.	.	.	.	.
VC83_00050	251.304	292.955	311.47	293.99	335.239	190.073	368.197	222.101	426.253	94.3015	0.056865	8.13181	0.880431	0.955459	228.365	228.554	228.478	-0.00681608	0.331211	-0.0205793	0.983581	0.990664	VC83_00050-T1	HS12A_HUMAN^HS12A_HUMAN^Q:577-2118,H:57-629^23.39%ID^E:4e-28^RecName: Full=Heat shock 70 kDa protein 12A;^Eukaryota; Metazoa; Chordata; Craniata; Vertebrata; Euteleostomi; Mammalia; Eutheria; Euarchontoglires; Primates; Haplorrhini; Catarrhini; Hominidae; Homo	.	VC83_00050-T1|m.126	2150-1827[-]	.	.	sigP:0.216^39^0.191^0.172	.	.	.	.	.
VC83_00051	65.6324	34.2777	66.5313	29.8389	469.335	431.984	329.439	47.5931	78.5204	424.357	-2.60507	7.54509	3.09102e-05	0.000874262	38.7082	246.717	163.513	-2.43913	0.533209	-4.57443	4.77523e-06	0.000119428	VC83_00051-T1	TP1A_MALDO^TP1A_MALDO^Q:148-924,H:27-246^37.4%ID^E:2e-26^RecName: Full=Thaumatin-like protein 1a;^Eukaryota; Viridiplantae; Streptophyta; Embryophyta; Tracheophyta; Spermatophyta; Magnoliophyta; eudicotyledons; Gunneridae; Pentapetalae; rosids; fabids; Rosales; Rosaceae; Maloideae; Maleae; Malus	.	VC83_00051-T1|m.127	1-1221[+]	TP1A_MALDO^TP1A_MALDO^Q:20-308,H:3-246^35.96%ID^E:1e-36^RecName: Full=Thaumatin-like protein 1a;^Eukaryota; Viridiplantae; Streptophyta; Embryophyta; Tracheophyta; Spermatophyta; Magnoliophyta; eudicotyledons; Gunneridae; Pentapetalae; rosids; fabids; Rosales; Rosaceae; Maloideae; Maleae; Malus	PF00314.14^Thaumatin^Thaumatin family^54-308^E:1.3e-63	sigP:0.449^38^0.754^0.496	ExpAA=23.55^PredHel=1^Topology=o369-391i	.	.	GO:0005576^cellular_component^extracellular region	.
VC83_00051	65.6324	34.2777	66.5313	29.8389	469.335	431.984	329.439	47.5931	78.5204	424.357	-2.60507	7.54509	3.09102e-05	0.000874262	38.7082	246.717	163.513	-2.43913	0.533209	-4.57443	4.77523e-06	0.000119428	VC83_00051-T1	TP1A_MALDO^TP1A_MALDO^Q:148-924,H:27-246^37.4%ID^E:2e-26^RecName: Full=Thaumatin-like protein 1a;^Eukaryota; Viridiplantae; Streptophyta; Embryophyta; Tracheophyta; Spermatophyta; Magnoliophyta; eudicotyledons; Gunneridae; Pentapetalae; rosids; fabids; Rosales; Rosaceae; Maloideae; Maleae; Malus	.	VC83_00051-T1|m.128	339-851[+]	.	.	sigP:0.12^11^0.155^0.119	.	.	.	.	.
VC83_00051	65.6324	34.2777	66.5313	29.8389	469.335	431.984	329.439	47.5931	78.5204	424.357	-2.60507	7.54509	3.09102e-05	0.000874262	38.7082	246.717	163.513	-2.43913	0.533209	-4.57443	4.77523e-06	0.000119428	VC83_00051-T1	TP1A_MALDO^TP1A_MALDO^Q:148-924,H:27-246^37.4%ID^E:2e-26^RecName: Full=Thaumatin-like protein 1a;^Eukaryota; Viridiplantae; Streptophyta; Embryophyta; Tracheophyta; Spermatophyta; Magnoliophyta; eudicotyledons; Gunneridae; Pentapetalae; rosids; fabids; Rosales; Rosaceae; Maloideae; Maleae; Malus	.	VC83_00051-T1|m.129	1220-858[-]	.	.	sigP:0.144^18^0.224^0.163	.	.	.	.	.
VC83_00051	65.6324	34.2777	66.5313	29.8389	469.335	431.984	329.439	47.5931	78.5204	424.357	-2.60507	7.54509	3.09102e-05	0.000874262	38.7082	246.717	163.513	-2.43913	0.533209	-4.57443	4.77523e-06	0.000119428	VC83_00051-T1	TP1A_MALDO^TP1A_MALDO^Q:148-924,H:27-246^37.4%ID^E:2e-26^RecName: Full=Thaumatin-like protein 1a;^Eukaryota; Viridiplantae; Streptophyta; Embryophyta; Tracheophyta; Spermatophyta; Magnoliophyta; eudicotyledons; Gunneridae; Pentapetalae; rosids; fabids; Rosales; Rosaceae; Maloideae; Maleae; Malus	.	VC83_00051-T1|m.130	1219-911[-]	.	.	sigP:0.159^19^0.343^0.162	.	.	.	.	.
VC83_00052	35.2484	29.4283	35.2589	53.9007	11.1746	17.2794	0	23.7965	56.086	15.7169	0.905438	4.96054	0.167782	0.369796	30.6878	17.3897	22.709	0.784681	0.505374	1.55267	0.120501	0.268796	VC83_00052-T1	YGZ2_YEAST^YGZ2_YEAST^Q:43-489,H:4-151^44.08%ID^E:2e-29^RecName: Full=Ankyrin repeat-containing protein YGL242C;^Eukaryota; Fungi; Dikarya; Ascomycota; Saccharomycotina; Saccharomycetes; Saccharomycetales; Saccharomycetaceae; Saccharomyces	.	VC83_00052-T1|m.131	1-600[+]	YGZ2_YEAST^YGZ2_YEAST^Q:15-163,H:4-151^44.08%ID^E:2e-29^RecName: Full=Ankyrin repeat-containing protein YGL242C;^Eukaryota; Fungi; Dikarya; Ascomycota; Saccharomycotina; Saccharomycetes; Saccharomycetales; Saccharomycetaceae; Saccharomyces	PF12796.4^Ank_2^Ankyrin repeats (3 copies)^25-109^E:4.1e-09`PF13606.3^Ank_3^Ankyrin repeat^60-84^E:0.0014`PF13637.3^Ank_4^Ankyrin repeats (many copies)^63-107^E:1.3e-06`PF00023.27^Ank^Ankyrin repeat^95-135^E:0.0089	sigP:0.109^57^0.15^0.106	.	.	KEGG:sce:YGL242C`KO:K06867	.	GO:0005515^molecular_function^protein binding
VC83_00052	35.2484	29.4283	35.2589	53.9007	11.1746	17.2794	0	23.7965	56.086	15.7169	0.905438	4.96054	0.167782	0.369796	30.6878	17.3897	22.709	0.784681	0.505374	1.55267	0.120501	0.268796	VC83_00052-T1	YGZ2_YEAST^YGZ2_YEAST^Q:43-489,H:4-151^44.08%ID^E:2e-29^RecName: Full=Ankyrin repeat-containing protein YGL242C;^Eukaryota; Fungi; Dikarya; Ascomycota; Saccharomycotina; Saccharomycetes; Saccharomycetales; Saccharomycetaceae; Saccharomyces	.	VC83_00052-T1|m.132	599-300[-]	.	.	sigP:0.147^16^0.246^0.157	.	.	.	.	.
VC83_00053	10.7766	9.03443	8.95767	13.7269	0	25.919	0	0	0	47.1508	-0.0191464	3.43045	0.925549	0.978319	8.46073	10.059	9.41967	-0.0280393	0.628458	-0.0446161	0.964413	0.983689	VC83_00053-T1	RPC10_SCHPO^RPC10_SCHPO^Q:4-372,H:1-109^42.28%ID^E:2e-28^RecName: Full=DNA-directed RNA polymerase III subunit RPC10;^Eukaryota; Fungi; Dikarya; Ascomycota; Taphrinomycotina; Schizosaccharomycetes; Schizosaccharomycetales; Schizosaccharomycetaceae; Schizosaccharomyces	.	VC83_00053-T1|m.133	1-375[+]	RPC10_SCHPO^RPC10_SCHPO^Q:2-124,H:1-109^42.28%ID^E:2e-28^RecName: Full=DNA-directed RNA polymerase III subunit RPC10;^Eukaryota; Fungi; Dikarya; Ascomycota; Taphrinomycotina; Schizosaccharomycetes; Schizosaccharomycetales; Schizosaccharomycetaceae; Schizosaccharomyces	PF01096.15^TFIIS_C^Transcription factor S-II (TFIIS)^83-122^E:1.3e-19	sigP:0.21^17^0.474^0.278	.	.	KEGG:spo:SPAC22A12.05`KO:K03019	GO:0005829^cellular_component^cytosol`GO:0005666^cellular_component^DNA-directed RNA polymerase III complex`GO:0005730^cellular_component^nucleolus`GO:0005634^cellular_component^nucleus`GO:0003677^molecular_function^DNA binding`GO:0003899^molecular_function^DNA-directed RNA polymerase activity`GO:0008270^molecular_function^zinc ion binding`GO:0006386^biological_process^termination of RNA polymera…	GO:0003676^molecular_function^nucleic acid binding`GO:0008270^molecular_function^zinc ion binding`GO:0006351^biological_process^transcription, DNA-templated
VC83_00053	10.7766	9.03443	8.95767	13.7269	0	25.919	0	0	0	47.1508	-0.0191464	3.43045	0.925549	0.978319	8.46073	10.059	9.41967	-0.0280393	0.628458	-0.0446161	0.964413	0.983689	VC83_00053-T1	RPC10_SCHPO^RPC10_SCHPO^Q:4-372,H:1-109^42.28%ID^E:2e-28^RecName: Full=DNA-directed RNA polymerase III subunit RPC10;^Eukaryota; Fungi; Dikarya; Ascomycota; Taphrinomycotina; Schizosaccharomycetes; Schizosaccharomycetales; Schizosaccharomycetaceae; Schizosaccharomyces	.	VC83_00053-T1|m.134	375-58[-]	.	.	sigP:0.191^57^0.22^0.154	.	.	.	.	.
VC83_00054	112.705	143.422	115.004	86.6546	279.366	250.551	280.993	150.711	134.606	157.169	-0.880762	7.39103	0.0373188	0.143921	90.5673	173.653	140.419	-0.927412	0.276774	-3.35079	0.000805815	0.00731529	VC83_00054-T1	PUR1_YEAST^PUR1_YEAST^Q:1-1494,H:1-486^57.29%ID^E:0^RecName: Full=Amidophosphoribosyltransferase;^Eukaryota; Fungi; Dikarya; Ascomycota; Saccharomycotina; Saccharomycetes; Saccharomycetales; Saccharomycetaceae; Saccharomyces	.	VC83_00054-T1|m.135	1-1794[+]	PUR1_YEAST^PUR1_YEAST^Q:1-498,H:1-486^57.88%ID^E:0^RecName: Full=Amidophosphoribosyltransferase;^Eukaryota; Fungi; Dikarya; Ascomycota; Saccharomycotina; Saccharomycetes; Saccharomycetales; Saccharomycetaceae; Saccharomyces	PF13522.3^GATase_6^Glutamine amidotransferase domain^66-207^E:2.4e-13`PF13537.3^GATase_7^Glutamine amidotransferase domain^90-225^E:2.9e-11`PF00156.24^Pribosyltran^Phosphoribosyl transferase domain^297-408^E:2.8e-09	sigP:0.165^11^0.362^0.212	.	.	KEGG:sce:YMR300C`KO:K00764	GO:0004044^molecular_function^amidophosphoribosyltransferase activity`GO:0042802^molecular_function^identical protein binding`GO:0046872^molecular_function^metal ion binding`GO:0006189^biological_process^'de novo' IMP biosynthetic process`GO:0006541^biological_process^glutamine metabolic process`GO:0009116^biological_process^nucleoside metabolic process`GO:0009113^biological_process^purine nucleo…	GO:0009116^biological_process^nucleoside metabolic process
VC83_00054	112.705	143.422	115.004	86.6546	279.366	250.551	280.993	150.711	134.606	157.169	-0.880762	7.39103	0.0373188	0.143921	90.5673	173.653	140.419	-0.927412	0.276774	-3.35079	0.000805815	0.00731529	VC83_00054-T1	PUR1_YEAST^PUR1_YEAST^Q:1-1494,H:1-486^57.29%ID^E:0^RecName: Full=Amidophosphoribosyltransferase;^Eukaryota; Fungi; Dikarya; Ascomycota; Saccharomycotina; Saccharomycetes; Saccharomycetales; Saccharomycetaceae; Saccharomyces	.	VC83_00054-T1|m.136	1251-241[-]	.	.	sigP:0.105^68^0.116^0.101	.	.	.	.	.
VC83_00054	112.705	143.422	115.004	86.6546	279.366	250.551	280.993	150.711	134.606	157.169	-0.880762	7.39103	0.0373188	0.143921	90.5673	173.653	140.419	-0.927412	0.276774	-3.35079	0.000805815	0.00731529	VC83_00054-T1	PUR1_YEAST^PUR1_YEAST^Q:1-1494,H:1-486^57.29%ID^E:0^RecName: Full=Amidophosphoribosyltransferase;^Eukaryota; Fungi; Dikarya; Ascomycota; Saccharomycotina; Saccharomycetes; Saccharomycetales; Saccharomycetaceae; Saccharomyces	.	VC83_00054-T1|m.137	1238-870[-]	.	.	sigP:0.233^11^0.587^0.351	.	.	.	.	.
VC83_00054	112.705	143.422	115.004	86.6546	279.366	250.551	280.993	150.711	134.606	157.169	-0.880762	7.39103	0.0373188	0.143921	90.5673	173.653	140.419	-0.927412	0.276774	-3.35079	0.000805815	0.00731529	VC83_00054-T1	PUR1_YEAST^PUR1_YEAST^Q:1-1494,H:1-486^57.29%ID^E:0^RecName: Full=Amidophosphoribosyltransferase;^Eukaryota; Fungi; Dikarya; Ascomycota; Saccharomycotina; Saccharomycetes; Saccharomycetales; Saccharomycetaceae; Saccharomyces	.	VC83_00054-T1|m.138	833-1150[+]	.	.	sigP:0.214^11^0.515^0.286	.	.	.	.	.
VC83_00055	21.0293	19.4639	38.3401	14.9989	11.1746	43.1984	58.1364	15.8644	0	94.3015	-0.617855	4.8203	0.408339	0.626225	18.5593	30.7709	25.8863	-0.597689	0.534001	-1.11927	0.263027	0.446288	VC83_00055-T1	DG783_ARATH^DG783_ARATH^Q:1039-1872,H:28-272^27.8%ID^E:7e-29^RecName: Full=Putative DNA glycosylase At3g47830 {ECO:0000305};^Eukaryota; Viridiplantae; Streptophyta; Embryophyta; Tracheophyta; Spermatophyta; Magnoliophyta; eudicotyledons; Gunneridae; Pentapetalae; rosids; malvids; Brassicales; Brassicaceae; Camelineae; Arabidopsis	.	VC83_00055-T1|m.139	1-2091[+]	DG783_ARATH^DG783_ARATH^Q:347-624,H:28-272^29.49%ID^E:4e-35^RecName: Full=Putative DNA glycosylase At3g47830 {ECO:0000305};^Eukaryota; Viridiplantae; Streptophyta; Embryophyta; Tracheophyta; Spermatophyta; Magnoliophyta; eudicotyledons; Gunneridae; Pentapetalae; rosids; malvids; Brassicales; Brassicaceae; Camelineae; Arabidopsis	PF00730.22^HhH-GPD^HhH-GPD superfamily base excision DNA repair protein^419-593^E:1.1e-05	sigP:0.107^51^0.117^0.103	.	COG0177^endonuclease III	KEGG:ath:AT3G47830`KO:K10773	GO:0016798^molecular_function^hydrolase activity, acting on glycosyl bonds`GO:0006284^biological_process^base-excision repair	GO:0006284^biological_process^base-excision repair
VC83_00055	21.0293	19.4639	38.3401	14.9989	11.1746	43.1984	58.1364	15.8644	0	94.3015	-0.617855	4.8203	0.408339	0.626225	18.5593	30.7709	25.8863	-0.597689	0.534001	-1.11927	0.263027	0.446288	VC83_00055-T1	DG783_ARATH^DG783_ARATH^Q:1039-1872,H:28-272^27.8%ID^E:7e-29^RecName: Full=Putative DNA glycosylase At3g47830 {ECO:0000305};^Eukaryota; Viridiplantae; Streptophyta; Embryophyta; Tracheophyta; Spermatophyta; Magnoliophyta; eudicotyledons; Gunneridae; Pentapetalae; rosids; malvids; Brassicales; Brassicaceae; Camelineae; Arabidopsis	.	VC83_00055-T1|m.140	1661-627[-]	.	.	sigP:0.133^59^0.19^0.124	ExpAA=78.76^PredHel=4^Topology=i209-231o241-263i276-298o313-335i	.	.	.	.
VC83_00055	21.0293	19.4639	38.3401	14.9989	11.1746	43.1984	58.1364	15.8644	0	94.3015	-0.617855	4.8203	0.408339	0.626225	18.5593	30.7709	25.8863	-0.597689	0.534001	-1.11927	0.263027	0.446288	VC83_00055-T1	DG783_ARATH^DG783_ARATH^Q:1039-1872,H:28-272^27.8%ID^E:7e-29^RecName: Full=Putative DNA glycosylase At3g47830 {ECO:0000305};^Eukaryota; Viridiplantae; Streptophyta; Embryophyta; Tracheophyta; Spermatophyta; Magnoliophyta; eudicotyledons; Gunneridae; Pentapetalae; rosids; malvids; Brassicales; Brassicaceae; Camelineae; Arabidopsis	.	VC83_00055-T1|m.141	2091-1588[-]	.	.	sigP:0.177^13^0.319^0.212	.	.	.	.	.
VC83_00056	103.425	191.317	77.5537	126.51	201.144	207.352	174.409	190.372	257.996	172.886	-0.681063	7.38863	0.101721	0.274616	99.0295	167.391	140.046	-0.735804	0.314695	-2.33815	0.0193793	0.0775275	VC83_00056-T1	MSC7_YEAST^MSC7_YEAST^Q:274-1854,H:112-643^52.51%ID^E:3e-173^RecName: Full=Putative aldehyde dehydrogenase-like protein YHR039C;^Eukaryota; Fungi; Dikarya; Ascomycota; Saccharomycotina; Saccharomycetes; Saccharomycetales; Saccharomycetaceae; Saccharomyces	.	VC83_00056-T1|m.142	1-1857[+]	MSC7_YEAST^MSC7_YEAST^Q:92-618,H:112-643^52.51%ID^E:0^RecName: Full=Putative aldehyde dehydrogenase-like protein YHR039C;^Eukaryota; Fungi; Dikarya; Ascomycota; Saccharomycotina; Saccharomycetes; Saccharomycetales; Saccharomycetaceae; Saccharomyces	PF00171.19^Aldedh^Aldehyde dehydrogenase family^90-558^E:9.6e-124	sigP:0.117^65^0.184^0.111	.	.	KEGG:sce:YHR039C	GO:0005783^cellular_component^endoplasmic reticulum`GO:0004029^molecular_function^aldehyde dehydrogenase (NAD) activity`GO:0007131^biological_process^reciprocal meiotic recombination	GO:0016491^molecular_function^oxidoreductase activity`GO:0008152^biological_process^metabolic process`GO:0055114^biological_process^oxidation-reduction process
VC83_00056	103.425	191.317	77.5537	126.51	201.144	207.352	174.409	190.372	257.996	172.886	-0.681063	7.38863	0.101721	0.274616	99.0295	167.391	140.046	-0.735804	0.314695	-2.33815	0.0193793	0.0775275	VC83_00056-T1	MSC7_YEAST^MSC7_YEAST^Q:274-1854,H:112-643^52.51%ID^E:3e-173^RecName: Full=Putative aldehyde dehydrogenase-like protein YHR039C;^Eukaryota; Fungi; Dikarya; Ascomycota; Saccharomycotina; Saccharomycetes; Saccharomycetales; Saccharomycetaceae; Saccharomyces	.	VC83_00056-T1|m.143	117-728[+]	.	.	sigP:0.136^31^0.192^0.128	.	.	.	.	.
VC83_00057	38.8406	24.3797	136.922	45.9508	100.572	51.8381	58.1364	150.711	157.041	0	-0.547931	6.22445	0.438583	0.647635	48.8424	72.1346	62.8177	-0.522006	0.590528	-0.883964	0.376715	0.559554	VC83_00057-T1	CEFD1_ACRCH^CEFD1_ACRCH^Q:55-1863,H:22-604^46.84%ID^E:3e-177^RecName: Full=Isopenicillin N epimerase component 1;^Eukaryota; Fungi; Dikarya; Ascomycota; Pezizomycotina; Sordariomycetes; Hypocreomycetidae; Hypocreales; Hypocreales incertae sedis; Acremonium	.	VC83_00057-T1|m.144	1-1872[+]	CEFD1_ACRCH^CEFD1_ACRCH^Q:19-621,H:22-604^46.84%ID^E:1e-177^RecName: Full=Isopenicillin N epimerase component 1;^Eukaryota; Fungi; Dikarya; Ascomycota; Pezizomycotina; Sordariomycetes; Hypocreomycetidae; Hypocreales; Hypocreales incertae sedis; Acremonium	PF00501.25^AMP-binding^AMP-binding enzyme^60-486^E:4.2e-67`PF13193.3^AMP-binding_C^AMP-binding enzyme C-terminal domain^495-566^E:3.1e-07	sigP:0.301^17^0.647^0.379	.	.	.	GO:0045439^molecular_function^isopenicillin-N epimerase activity`GO:0016874^molecular_function^ligase activity`GO:0042318^biological_process^penicillin biosynthetic process	GO:0003824^molecular_function^catalytic activity`GO:0008152^biological_process^metabolic process
VC83_00057	38.8406	24.3797	136.922	45.9508	100.572	51.8381	58.1364	150.711	157.041	0	-0.547931	6.22445	0.438583	0.647635	48.8424	72.1346	62.8177	-0.522006	0.590528	-0.883964	0.376715	0.559554	VC83_00057-T1	CEFD1_ACRCH^CEFD1_ACRCH^Q:55-1863,H:22-604^46.84%ID^E:3e-177^RecName: Full=Isopenicillin N epimerase component 1;^Eukaryota; Fungi; Dikarya; Ascomycota; Pezizomycotina; Sordariomycetes; Hypocreomycetidae; Hypocreales; Hypocreales incertae sedis; Acremonium	.	VC83_00057-T1|m.145	1010-1399[+]	.	.	sigP:0.136^11^0.203^0.139	.	.	.	.	.
VC83_00057	38.8406	24.3797	136.922	45.9508	100.572	51.8381	58.1364	150.711	157.041	0	-0.547931	6.22445	0.438583	0.647635	48.8424	72.1346	62.8177	-0.522006	0.590528	-0.883964	0.376715	0.559554	VC83_00057-T1	CEFD1_ACRCH^CEFD1_ACRCH^Q:55-1863,H:22-604^46.84%ID^E:3e-177^RecName: Full=Isopenicillin N epimerase component 1;^Eukaryota; Fungi; Dikarya; Ascomycota; Pezizomycotina; Sordariomycetes; Hypocreomycetidae; Hypocreales; Hypocreales incertae sedis; Acremonium	.	VC83_00057-T1|m.146	1557-1213[-]	.	.	sigP:0.11^44^0.139^0.106	.	.	.	.	.
VC83_00057	38.8406	24.3797	136.922	45.9508	100.572	51.8381	58.1364	150.711	157.041	0	-0.547931	6.22445	0.438583	0.647635	48.8424	72.1346	62.8177	-0.522006	0.590528	-0.883964	0.376715	0.559554	VC83_00057-T1	CEFD1_ACRCH^CEFD1_ACRCH^Q:55-1863,H:22-604^46.84%ID^E:3e-177^RecName: Full=Isopenicillin N epimerase component 1;^Eukaryota; Fungi; Dikarya; Ascomycota; Pezizomycotina; Sordariomycetes; Hypocreomycetidae; Hypocreales; Hypocreales incertae sedis; Acremonium	.	VC83_00057-T1|m.147	1822-1496[-]	.	.	sigP:0.137^11^0.252^0.167	.	.	.	.	.
VC83_00058	85.6888	88.0193	85.3043	126.722	22.3493	181.433	155.03	118.983	134.606	157.169	-0.411724	6.82891	0.395868	0.618298	76.8715	106.506	94.652	-0.456097	0.351395	-1.29796	0.194301	0.369196	VC83_00058-T1	YIF1_SCHPO^YIF1_SCHPO^Q:214-975,H:50-293^51.76%ID^E:3e-78^RecName: Full=Protein transport protein yif1;^Eukaryota; Fungi; Dikarya; Ascomycota; Taphrinomycotina; Schizosaccharomycetes; Schizosaccharomycetales; Schizosaccharomycetaceae; Schizosaccharomyces	.	VC83_00058-T1|m.148	1-984[+]	YIF1_SCHPO^YIF1_SCHPO^Q:15-325,H:3-293^47.6%ID^E:1e-83^RecName: Full=Protein transport protein yif1;^Eukaryota; Fungi; Dikarya; Ascomycota; Taphrinomycotina; Schizosaccharomycetes; Schizosaccharomycetales; Schizosaccharomycetaceae; Schizosaccharomyces	PF03878.12^YIF1^YIF1^72-325^E:4.9e-102	sigP:0.118^11^0.152^0.118	ExpAA=104.30^PredHel=5^Topology=i163-185o195-217i226-248o252-274i308-325o	.	KEGG:spo:SPBC25H2.06c	GO:0005789^cellular_component^endoplasmic reticulum membrane`GO:0030134^cellular_component^ER to Golgi transport vesicle`GO:0030173^cellular_component^integral component of Golgi membrane`GO:0006888^biological_process^ER to Golgi vesicle-mediated transport`GO:0006886^biological_process^intracellular protein transport`GO:0070317^biological_process^negative regulation of G0 to G1 transition	.
VC83_00059	194.053	178.563	157.792	150.731	245.842	302.389	368.197	190.372	100.955	125.735	-0.404868	7.65294	0.37888	0.602276	134.854	184.148	164.43	-0.460693	0.309665	-1.48771	0.136827	0.291689	VC83_00059-T1	SRPR_YEAST^SRPR_YEAST^Q:862-1965,H:246-621^50.91%ID^E:1e-113^RecName: Full=Signal recognition particle receptor subunit alpha homolog;^Eukaryota; Fungi; Dikarya; Ascomycota; Saccharomycotina; Saccharomycetes; Saccharomycetales; Saccharomycetaceae; Saccharomyces	.	VC83_00059-T1|m.149	1-1974[+]	SRPR_SCHPO^SRPR_SCHPO^Q:1-654,H:1-546^34.71%ID^E:4e-121^RecName: Full=Signal recognition particle receptor subunit alpha homolog;^Eukaryota; Fungi; Dikarya; Ascomycota; Taphrinomycotina; Schizosaccharomycetes; Schizosaccharomycetales; Schizosaccharomycetaceae; Schizosaccharomyces	PF04086.10^SRP-alpha_N^Signal recognition particle, alpha subunit, N-terminal^27-313^E:1.8e-83`PF02881.16^SRP54_N^SRP54-type protein, helical bundle domain^341-396^E:1.8e-07`PF03308.13^ArgK^ArgK protein^443-548^E:3.5e-06`PF00448.19^SRP54^SRP54-type protein, GTPase domain^447-654^E:5e-51`PF01656.20^CbiA^CobQ/CobB/MinD/ParA nucleotide binding domain^456-549^E:6e-06	sigP:0.143^26^0.204^0.153	.	.	KEGG:spo:SPBC3B9.03`KO:K13431	GO:0005829^cellular_component^cytosol`GO:0005634^cellular_component^nucleus`GO:0005785^cellular_component^signal recognition particle receptor complex`GO:0005525^molecular_function^GTP binding`GO:0003924^molecular_function^GTPase activity`GO:0005047^molecular_function^signal recognition particle binding`GO:0006614^biological_process^SRP-dependent cotranslational protein targeting to membrane	GO:0003924^molecular_function^GTPase activity`GO:0005047^molecular_function^signal recognition particle binding`GO:0005525^molecular_function^GTP binding`GO:0006886^biological_process^intracellular protein transport`GO:0005785^cellular_component^signal recognition particle receptor complex`GO:0006614^biological_process^SRP-dependent cotranslational protein targeting to membrane
VC83_00059	194.053	178.563	157.792	150.731	245.842	302.389	368.197	190.372	100.955	125.735	-0.404868	7.65294	0.37888	0.602276	134.854	184.148	164.43	-0.460693	0.309665	-1.48771	0.136827	0.291689	VC83_00059-T1	SRPR_YEAST^SRPR_YEAST^Q:862-1965,H:246-621^50.91%ID^E:1e-113^RecName: Full=Signal recognition particle receptor subunit alpha homolog;^Eukaryota; Fungi; Dikarya; Ascomycota; Saccharomycotina; Saccharomycetes; Saccharomycetales; Saccharomycetaceae; Saccharomyces	.	VC83_00059-T1|m.150	1869-1411[-]	.	.	sigP:0.111^14^0.141^0.112	.	.	.	.	.
VC83_00059	194.053	178.563	157.792	150.731	245.842	302.389	368.197	190.372	100.955	125.735	-0.404868	7.65294	0.37888	0.602276	134.854	184.148	164.43	-0.460693	0.309665	-1.48771	0.136827	0.291689	VC83_00059-T1	SRPR_YEAST^SRPR_YEAST^Q:862-1965,H:246-621^50.91%ID^E:1e-113^RecName: Full=Signal recognition particle receptor subunit alpha homolog;^Eukaryota; Fungi; Dikarya; Ascomycota; Saccharomycotina; Saccharomycetes; Saccharomycetales; Saccharomycetaceae; Saccharomyces	.	VC83_00059-T1|m.151	1862-1539[-]	.	.	sigP:0.19^46^0.173^0.151	.	.	.	.	.
VC83_00060	55.7539	43.2457	28.0642	16.3239	44.6986	51.8381	48.447	23.7965	0	0	0.283975	5.06379	0.610925	0.790639	28.1713	23.1781	25.1753	0.178389	0.539817	0.330462	0.741051	0.852019	VC83_00060-T1	RRP43_SCHPO^RRP43_SCHPO^Q:46-1011,H:17-270^28.09%ID^E:3e-19^RecName: Full=Exosome complex component rrp43;^Eukaryota; Fungi; Dikarya; Ascomycota; Taphrinomycotina; Schizosaccharomycetes; Schizosaccharomycetales; Schizosaccharomycetaceae; Schizosaccharomyces	.	VC83_00060-T1|m.152	1-1041[+]	RRP43_SCHPO^RRP43_SCHPO^Q:2-337,H:3-270^28.11%ID^E:8e-30^RecName: Full=Exosome complex component rrp43;^Eukaryota; Fungi; Dikarya; Ascomycota; Taphrinomycotina; Schizosaccharomycetes; Schizosaccharomycetales; Schizosaccharomycetaceae; Schizosaccharomyces	PF01138.18^RNase_PH^3' exoribonuclease family, domain 1^47-230^E:2.2e-13	sigP:0.15^18^0.211^0.144	.	.	KEGG:spo:SPBC17D1.03c`KO:K12586	GO:0000177^cellular_component^cytoplasmic exosome (RNase complex)`GO:0005829^cellular_component^cytosol`GO:0000178^cellular_component^exosome (RNase complex)`GO:0000176^cellular_component^nuclear exosome (RNase complex)`GO:0005730^cellular_component^nucleolus`GO:0005634^cellular_component^nucleus`GO:0000175^molecular_function^3'-5'-exoribonuclease activity`GO:0017091^molecular_function^AU-rich el…	.
VC83_00060	55.7539	43.2457	28.0642	16.3239	44.6986	51.8381	48.447	23.7965	0	0	0.283975	5.06379	0.610925	0.790639	28.1713	23.1781	25.1753	0.178389	0.539817	0.330462	0.741051	0.852019	VC83_00060-T1	RRP43_SCHPO^RRP43_SCHPO^Q:46-1011,H:17-270^28.09%ID^E:3e-19^RecName: Full=Exosome complex component rrp43;^Eukaryota; Fungi; Dikarya; Ascomycota; Taphrinomycotina; Schizosaccharomycetes; Schizosaccharomycetales; Schizosaccharomycetaceae; Schizosaccharomyces	.	VC83_00060-T1|m.153	1040-459[-]	.	.	sigP:0.415^24^0.747^0.525	.	.	.	.	.
VC83_00060	55.7539	43.2457	28.0642	16.3239	44.6986	51.8381	48.447	23.7965	0	0	0.283975	5.06379	0.610925	0.790639	28.1713	23.1781	25.1753	0.178389	0.539817	0.330462	0.741051	0.852019	VC83_00060-T1	RRP43_SCHPO^RRP43_SCHPO^Q:46-1011,H:17-270^28.09%ID^E:3e-19^RecName: Full=Exosome complex component rrp43;^Eukaryota; Fungi; Dikarya; Ascomycota; Taphrinomycotina; Schizosaccharomycetes; Schizosaccharomycetales; Schizosaccharomycetaceae; Schizosaccharomyces	.	VC83_00060-T1|m.154	474-1[-]	.	.	sigP:0.109^58^0.134^0.104	.	.	.	.	.
VC83_00060	55.7539	43.2457	28.0642	16.3239	44.6986	51.8381	48.447	23.7965	0	0	0.283975	5.06379	0.610925	0.790639	28.1713	23.1781	25.1753	0.178389	0.539817	0.330462	0.741051	0.852019	VC83_00060-T1	RRP43_SCHPO^RRP43_SCHPO^Q:46-1011,H:17-270^28.09%ID^E:3e-19^RecName: Full=Exosome complex component rrp43;^Eukaryota; Fungi; Dikarya; Ascomycota; Taphrinomycotina; Schizosaccharomycetes; Schizosaccharomycetales; Schizosaccharomycetaceae; Schizosaccharomyces	.	VC83_00060-T1|m.155	1041-685[-]	.	.	sigP:0.142^11^0.305^0.162	.	.	.	.	.
VC83_00061	160.601	140.565	367.169	262.296	245.842	250.551	87.2046	253.83	325.299	15.7169	0.212652	7.73131	0.666767	0.828984	185.376	163.601	172.311	0.154142	0.505602	0.304867	0.760467	0.864325	VC83_00061-T1	YGZ3_SCHPO^YGZ3_SCHPO^Q:238-1278,H:43-367^29.05%ID^E:7e-12^RecName: Full=Uncharacterized protein C20F10.03;^Eukaryota; Fungi; Dikarya; Ascomycota; Taphrinomycotina; Schizosaccharomycetes; Schizosaccharomycetales; Schizosaccharomycetaceae; Schizosaccharomyces	.	VC83_00061-T1|m.156	1-1338[+]	YGZ3_SCHPO^YGZ3_SCHPO^Q:80-426,H:43-367^29.17%ID^E:4e-22^RecName: Full=Uncharacterized protein C20F10.03;^Eukaryota; Fungi; Dikarya; Ascomycota; Taphrinomycotina; Schizosaccharomycetes; Schizosaccharomycetales; Schizosaccharomycetaceae; Schizosaccharomyces	PF05004.10^IFRD^Interferon-related developmental regulator (IFRD)^50-366^E:7.5e-81	sigP:0.107^43^0.128^0.103	.	.	KEGG:spo:SPBC20F10.03	GO:0005829^cellular_component^cytosol`GO:0043234^cellular_component^protein complex	.
VC83_00061	160.601	140.565	367.169	262.296	245.842	250.551	87.2046	253.83	325.299	15.7169	0.212652	7.73131	0.666767	0.828984	185.376	163.601	172.311	0.154142	0.505602	0.304867	0.760467	0.864325	VC83_00061-T1	YGZ3_SCHPO^YGZ3_SCHPO^Q:238-1278,H:43-367^29.05%ID^E:7e-12^RecName: Full=Uncharacterized protein C20F10.03;^Eukaryota; Fungi; Dikarya; Ascomycota; Taphrinomycotina; Schizosaccharomycetes; Schizosaccharomycetales; Schizosaccharomycetaceae; Schizosaccharomyces	.	VC83_00061-T1|m.157	854-540[-]	.	.	sigP:0.289^25^0.604^0.326	.	.	.	.	.
VC83_00062	39.3645	36.337	24.0936	76.4786	11.1746	8.63968	19.3788	39.6609	0	47.1508	1.1147	5.09782	0.101627	0.274551	35.2974	17.3411	24.5237	0.956696	0.567232	1.6866	0.0916796	0.224823	VC83_00062-T1	TAM7_SCHPO^TAM7_SCHPO^Q:169-306,H:25-70^36.96%ID^E:1e-05^RecName: Full=Uncharacterized protein tam7;^Eukaryota; Fungi; Dikarya; Ascomycota; Taphrinomycotina; Schizosaccharomycetes; Schizosaccharomycetales; Schizosaccharomycetaceae; Schizosaccharomyces	.	VC83_00062-T1|m.158	1-375[+]	TAM7_SCHPO^TAM7_SCHPO^Q:45-97,H:13-65^39.62%ID^E:3e-08^RecName: Full=Uncharacterized protein tam7;^Eukaryota; Fungi; Dikarya; Ascomycota; Taphrinomycotina; Schizosaccharomycetes; Schizosaccharomycetales; Schizosaccharomycetaceae; Schizosaccharomyces	.	sigP:0.112^29^0.164^0.113	.	.	KEGG:spo:SPBC409.23	GO:0031307^cellular_component^integral component of mitochondrial outer membrane`GO:0070096^biological_process^mitochondrial outer membrane translocase complex assembly`GO:0045040^biological_process^protein import into mitochondrial outer membrane	.
VC83_00063	325.767	356.661	220.289	331.142	335.239	630.697	513.538	134.847	201.91	471.508	-0.301455	8.45714	0.528776	0.721059	244.896	316.418	287.809	-0.351271	0.38814	-0.905011	0.365459	0.548443	VC83_00063-T1	IF2B_SCHPO^IF2B_SCHPO^Q:418-939,H:152-319^63.22%ID^E:8e-66^RecName: Full=Probable eukaryotic translation initiation factor 2 subunit beta;^Eukaryota; Fungi; Dikarya; Ascomycota; Taphrinomycotina; Schizosaccharomycetes; Schizosaccharomycetales; Schizosaccharomycetaceae; Schizosaccharomyces	.	VC83_00063-T1|m.159	1-951[+]	IF2B_SCHPO^IF2B_SCHPO^Q:140-313,H:152-319^63.22%ID^E:1e-66^RecName: Full=Probable eukaryotic translation initiation factor 2 subunit beta;^Eukaryota; Fungi; Dikarya; Ascomycota; Taphrinomycotina; Schizosaccharomycetes; Schizosaccharomycetales; Schizosaccharomycetaceae; Schizosaccharomyces	PF01873.14^eIF-5_eIF-2B^Domain found in IF2B/IF5^183-293^E:7.5e-42	sigP:0.107^12^0.122^0.108	.	.	KEGG:spo:SPAC32A11.04c`KO:K03238	GO:0005829^cellular_component^cytosol`GO:0005850^cellular_component^eukaryotic translation initiation factor 2 complex`GO:0043614^cellular_component^multi-eIF complex`GO:0046872^molecular_function^metal ion binding`GO:0003743^molecular_function^translation initiation factor activity`GO:0002183^biological_process^cytoplasmic translational initiation	GO:0003743^molecular_function^translation initiation factor activity`GO:0006413^biological_process^translational initiation
VC83_00063	325.767	356.661	220.289	331.142	335.239	630.697	513.538	134.847	201.91	471.508	-0.301455	8.45714	0.528776	0.721059	244.896	316.418	287.809	-0.351271	0.38814	-0.905011	0.365459	0.548443	VC83_00063-T1	IF2B_SCHPO^IF2B_SCHPO^Q:418-939,H:152-319^63.22%ID^E:8e-66^RecName: Full=Probable eukaryotic translation initiation factor 2 subunit beta;^Eukaryota; Fungi; Dikarya; Ascomycota; Taphrinomycotina; Schizosaccharomycetes; Schizosaccharomycetales; Schizosaccharomycetaceae; Schizosaccharomyces	.	VC83_00063-T1|m.160	467-3[-]	.	.	sigP:0.143^20^0.211^0.133	ExpAA=43.21^PredHel=2^Topology=o39-61i74-96o	.	.	.	.
VC83_00063	325.767	356.661	220.289	331.142	335.239	630.697	513.538	134.847	201.91	471.508	-0.301455	8.45714	0.528776	0.721059	244.896	316.418	287.809	-0.351271	0.38814	-0.905011	0.365459	0.548443	VC83_00063-T1	IF2B_SCHPO^IF2B_SCHPO^Q:418-939,H:152-319^63.22%ID^E:8e-66^RecName: Full=Probable eukaryotic translation initiation factor 2 subunit beta;^Eukaryota; Fungi; Dikarya; Ascomycota; Taphrinomycotina; Schizosaccharomycetes; Schizosaccharomycetales; Schizosaccharomycetaceae; Schizosaccharomyces	.	VC83_00063-T1|m.161	899-534[-]	.	.	sigP:0.213^30^0.357^0.204	.	.	.	.	.
VC83_00064	55.23	54.9373	122.628	138.223	67.0478	86.3968	77.5152	269.694	336.516	157.169	-0.844639	7.04555	0.110768	0.287508	74.2495	138.667	112.9	-0.834488	0.497062	-1.67884	0.0931831	0.227295	VC83_00064-T1	Y233_STRP6^Y233_STRP6^Q:481-1062,H:30-236^29.67%ID^E:1e-16^RecName: Full=Uncharacterized protein M6_Spy0233;^Bacteria; Firmicutes; Bacilli; Lactobacillales; Streptococcaceae; Streptococcus	.	VC83_00064-T1|m.162	1-1098[+]	Y233_STRP6^Y233_STRP6^Q:161-354,H:30-236^31.1%ID^E:2e-19^RecName: Full=Uncharacterized protein M6_Spy0233;^Bacteria; Firmicutes; Bacilli; Lactobacillales; Streptococcaceae; Streptococcus	PF01987.14^AIM24^Mitochondrial biogenesis AIM24^151-348^E:1.3e-50	sigP:0.108^65^0.118^0.105	.	.	KEGG:spa:M6_Spy0233	.	.
VC83_00064	55.23	54.9373	122.628	138.223	67.0478	86.3968	77.5152	269.694	336.516	157.169	-0.844639	7.04555	0.110768	0.287508	74.2495	138.667	112.9	-0.834488	0.497062	-1.67884	0.0931831	0.227295	VC83_00064-T1	Y233_STRP6^Y233_STRP6^Q:481-1062,H:30-236^29.67%ID^E:1e-16^RecName: Full=Uncharacterized protein M6_Spy0233;^Bacteria; Firmicutes; Bacilli; Lactobacillales; Streptococcaceae; Streptococcus	.	VC83_00064-T1|m.163	1098-148[-]	.	.	sigP:0.137^11^0.227^0.135	ExpAA=23.37^PredHel=1^Topology=o247-269i	.	.	.	.
VC83_00064	55.23	54.9373	122.628	138.223	67.0478	86.3968	77.5152	269.694	336.516	157.169	-0.844639	7.04555	0.110768	0.287508	74.2495	138.667	112.9	-0.834488	0.497062	-1.67884	0.0931831	0.227295	VC83_00064-T1	Y233_STRP6^Y233_STRP6^Q:481-1062,H:30-236^29.67%ID^E:1e-16^RecName: Full=Uncharacterized protein M6_Spy0233;^Bacteria; Firmicutes; Bacilli; Lactobacillales; Streptococcaceae; Streptococcus	.	VC83_00064-T1|m.164	3-302[+]	.	.	sigP:0.139^45^0.192^0.129	.	.	.	.	.
VC83_00065	7.93276	7.57298	35.7513	19.8749	44.6986	17.2794	9.6894	0	22.4344	0	0.155135	4.09141	0.821274	0.925758	14.1922	13.1824	13.5863	0.108444	0.681304	0.159171	0.873534	0.931367	VC83_00065-T1	.	.	VC83_00065-T1|m.165	1-2910[+]	.	.	sigP:0.108^11^0.118^0.104	.	.	.	.	.
VC83_00065	7.93276	7.57298	35.7513	19.8749	44.6986	17.2794	9.6894	0	22.4344	0	0.155135	4.09141	0.821274	0.925758	14.1922	13.1824	13.5863	0.108444	0.681304	0.159171	0.873534	0.931367	VC83_00065-T1	.	.	VC83_00065-T1|m.166	1562-2020[+]	.	.	sigP:0.249^21^0.616^0.317	.	.	.	.	.
VC83_00065	7.93276	7.57298	35.7513	19.8749	44.6986	17.2794	9.6894	0	22.4344	0	0.155135	4.09141	0.821274	0.925758	14.1922	13.1824	13.5863	0.108444	0.681304	0.159171	0.873534	0.931367	VC83_00065-T1	.	.	VC83_00065-T1|m.167	442-2[-]	.	.	sigP:0.153^26^0.282^0.161	ExpAA=71.35^PredHel=3^Topology=o29-51i63-85o89-108i	.	.	.	.
VC83_00065	7.93276	7.57298	35.7513	19.8749	44.6986	17.2794	9.6894	0	22.4344	0	0.155135	4.09141	0.821274	0.925758	14.1922	13.1824	13.5863	0.108444	0.681304	0.159171	0.873534	0.931367	VC83_00065-T1	.	.	VC83_00065-T1|m.168	635-1015[+]	.	.	sigP:0.176^22^0.276^0.194	.	.	.	.	.
VC83_00065	7.93276	7.57298	35.7513	19.8749	44.6986	17.2794	9.6894	0	22.4344	0	0.155135	4.09141	0.821274	0.925758	14.1922	13.1824	13.5863	0.108444	0.681304	0.159171	0.873534	0.931367	VC83_00065-T1	.	.	VC83_00065-T1|m.169	833-456[-]	.	.	sigP:0.215^18^0.353^0.227	.	.	.	.	.
VC83_00066	30.833	33.9455	35.4336	21.1469	55.8732	77.7571	48.447	55.5253	33.6516	141.452	-1.13737	5.56512	0.0261948	0.112662	23.9925	57.1002	43.8571	-1.14378	0.349069	-3.27666	0.00105044	0.00896762	VC83_00066-T1	.	.	VC83_00066-T1|m.170	1-2025[+]	.	PF10744.6^Med1^Mediator of RNA polymerase II transcription subunit 1^127-542^E:2.6e-110	sigP:0.127^11^0.161^0.131	.	.	.	.	GO:0001104^molecular_function^RNA polymerase II transcription cofactor activity`GO:0006357^biological_process^regulation of transcription from RNA polymerase II promoter`GO:0016592^cellular_component^mediator complex
VC83_00066	30.833	33.9455	35.4336	21.1469	55.8732	77.7571	48.447	55.5253	33.6516	141.452	-1.13737	5.56512	0.0261948	0.112662	23.9925	57.1002	43.8571	-1.14378	0.349069	-3.27666	0.00105044	0.00896762	VC83_00066-T1	.	.	VC83_00066-T1|m.171	1208-759[-]	.	.	sigP:0.188^21^0.323^0.186	.	.	.	.	.
VC83_00066	30.833	33.9455	35.4336	21.1469	55.8732	77.7571	48.447	55.5253	33.6516	141.452	-1.13737	5.56512	0.0261948	0.112662	23.9925	57.1002	43.8571	-1.14378	0.349069	-3.27666	0.00105044	0.00896762	VC83_00066-T1	.	.	VC83_00066-T1|m.172	509-108[-]	.	.	sigP:0.159^58^0.218^0.138	.	.	.	.	.
VC83_00066	30.833	33.9455	35.4336	21.1469	55.8732	77.7571	48.447	55.5253	33.6516	141.452	-1.13737	5.56512	0.0261948	0.112662	23.9925	57.1002	43.8571	-1.14378	0.349069	-3.27666	0.00105044	0.00896762	VC83_00066-T1	.	.	VC83_00066-T1|m.173	911-1282[+]	.	.	sigP:0.119^13^0.149^0.119	.	.	.	.	.
VC83_00067	13.2462	15.0131	23.8077	9.38096	55.8732	51.8381	145.341	23.7965	22.4344	31.4338	-1.88425	5.03788	0.00314938	0.0262448	12.1503	45.9017	32.4011	-1.79901	0.489256	-3.67702	0.000235973	0.00283356	VC83_00067-T1	.	.	VC83_00067-T1|m.174	1-2991[+]	.	.	sigP:0.113^47^0.131^0.112	ExpAA=20.95^PredHel=1^Topology=o932-954i	.	.	.	.
VC83_00067	13.2462	15.0131	23.8077	9.38096	55.8732	51.8381	145.341	23.7965	22.4344	31.4338	-1.88425	5.03788	0.00314938	0.0262448	12.1503	45.9017	32.4011	-1.79901	0.489256	-3.67702	0.000235973	0.00283356	VC83_00067-T1	.	.	VC83_00067-T1|m.175	2991-2275[-]	.	.	sigP:0.711^21^0.967^0.820	.	.	.	.	.
VC83_00067	13.2462	15.0131	23.8077	9.38096	55.8732	51.8381	145.341	23.7965	22.4344	31.4338	-1.88425	5.03788	0.00314938	0.0262448	12.1503	45.9017	32.4011	-1.79901	0.489256	-3.67702	0.000235973	0.00283356	VC83_00067-T1	.	.	VC83_00067-T1|m.176	2989-2519[-]	.	.	sigP:0.118^17^0.181^0.125	.	.	.	.	.
VC83_00067	13.2462	15.0131	23.8077	9.38096	55.8732	51.8381	145.341	23.7965	22.4344	31.4338	-1.88425	5.03788	0.00314938	0.0262448	12.1503	45.9017	32.4011	-1.79901	0.489256	-3.67702	0.000235973	0.00283356	VC83_00067-T1	.	.	VC83_00067-T1|m.177	1691-2035[+]	.	.	sigP:0.15^52^0.38^0.154	.	.	.	.	.
VC83_00068	431.363	479.556	147.992	322.45	156.445	95.0365	77.5152	142.779	145.824	141.452	1.46959	7.80148	0.000964063	0.0112641	273.329	105.526	172.647	1.32886	0.382857	3.47089	0.000518729	0.00507508	VC83_00068-T1	FDFT_NEUCR^FDFT_NEUCR^Q:1-1353,H:1-450^68.29%ID^E:0^RecName: Full=Probable squalene synthase;^Eukaryota; Fungi; Dikarya; Ascomycota; Pezizomycotina; Sordariomycetes; Sordariomycetidae; Sordariales; Sordariaceae; Neurospora	.	VC83_00068-T1|m.178	1-1425[+]	FDFT_NEUCR^FDFT_NEUCR^Q:1-451,H:1-450^68.51%ID^E:0^RecName: Full=Probable squalene synthase;^Eukaryota; Fungi; Dikarya; Ascomycota; Pezizomycotina; Sordariomycetes; Sordariomycetidae; Sordariales; Sordariaceae; Neurospora	PF00494.16^SQS_PSY^Squalene/phytoene synthase^50-328^E:9.1e-37	sigP:0.173^20^0.345^0.206	ExpAA=46.29^PredHel=1^Topology=o417-439i	.	.	GO:0005789^cellular_component^endoplasmic reticulum membrane`GO:0016021^cellular_component^integral component of membrane`GO:0004310^molecular_function^farnesyl-diphosphate farnesyltransferase activity`GO:0016491^molecular_function^oxidoreductase activity`GO:0051996^molecular_function^squalene synthase activity`GO:0006696^biological_process^ergosterol biosynthetic process`GO:0008299^biological_pr…	GO:0016740^molecular_function^transferase activity`GO:0009058^biological_process^biosynthetic process
VC83_00068	431.363	479.556	147.992	322.45	156.445	95.0365	77.5152	142.779	145.824	141.452	1.46959	7.80148	0.000964063	0.0112641	273.329	105.526	172.647	1.32886	0.382857	3.47089	0.000518729	0.00507508	VC83_00068-T1	FDFT_NEUCR^FDFT_NEUCR^Q:1-1353,H:1-450^68.29%ID^E:0^RecName: Full=Probable squalene synthase;^Eukaryota; Fungi; Dikarya; Ascomycota; Pezizomycotina; Sordariomycetes; Sordariomycetidae; Sordariales; Sordariaceae; Neurospora	.	VC83_00068-T1|m.179	747-373[-]	.	.	sigP:0.18^41^0.203^0.147	.	.	.	.	.
VC83_00070	281.613	298.003	377.27	349.109	648.129	164.154	193.788	444.202	931.027	345.772	-0.482802	8.64564	0.332085	0.554414	259.595	382.578	333.385	-0.523346	0.443481	-1.18009	0.237965	0.419159	VC83_00070-T1	.	.	VC83_00070-T1|m.183	1-1041[+]	.	PF12505.5^DUF3712^Protein of unknown function (DUF3712)^123-243^E:2.3e-23	sigP:0.108^30^0.118^0.102	ExpAA=23.06^PredHel=1^Topology=i37-59o	.	.	.	.
VC83_00070	281.613	298.003	377.27	349.109	648.129	164.154	193.788	444.202	931.027	345.772	-0.482802	8.64564	0.332085	0.554414	259.595	382.578	333.385	-0.523346	0.443481	-1.18009	0.237965	0.419159	VC83_00070-T1	.	.	VC83_00070-T1|m.184	1041-1[-]	.	.	sigP:0.129^53^0.116^0.113	.	.	.	.	.
VC83_00070	281.613	298.003	377.27	349.109	648.129	164.154	193.788	444.202	931.027	345.772	-0.482802	8.64564	0.332085	0.554414	259.595	382.578	333.385	-0.523346	0.443481	-1.18009	0.237965	0.419159	VC83_00070-T1	.	.	VC83_00070-T1|m.185	641-9[-]	.	.	sigP:0.176^19^0.496^0.208	.	.	.	.	.
VC83_00071	25.5944	25.2433	14.723	24.2209	67.0478	60.4778	48.447	23.7965	33.6516	0	-0.834005	4.91093	0.236523	0.454623	17.8123	32.3388	26.5282	-0.872892	0.415513	-2.10076	0.0356623	0.119555	VC83_00071-T1	.	.	VC83_00071-T1|m.186	1-1452[+]	.	.	sigP:0.223^45^0.34^0.206	ExpAA=84.60^PredHel=4^Topology=i176-198o203-225i281-300o310-329i	.	.	.	.
VC83_00071	25.5944	25.2433	14.723	24.2209	67.0478	60.4778	48.447	23.7965	33.6516	0	-0.834005	4.91093	0.236523	0.454623	17.8123	32.3388	26.5282	-0.872892	0.415513	-2.10076	0.0356623	0.119555	VC83_00071-T1	.	.	VC83_00071-T1|m.187	3-1019[+]	.	.	sigP:0.127^11^0.17^0.132	.	.	.	.	.
VC83_00071	25.5944	25.2433	14.723	24.2209	67.0478	60.4778	48.447	23.7965	33.6516	0	-0.834005	4.91093	0.236523	0.454623	17.8123	32.3388	26.5282	-0.872892	0.415513	-2.10076	0.0356623	0.119555	VC83_00071-T1	.	.	VC83_00071-T1|m.188	1451-963[-]	.	.	sigP:0.111^11^0.136^0.113	.	.	.	.	.
VC83_00071	25.5944	25.2433	14.723	24.2209	67.0478	60.4778	48.447	23.7965	33.6516	0	-0.834005	4.91093	0.236523	0.454623	17.8123	32.3388	26.5282	-0.872892	0.415513	-2.10076	0.0356623	0.119555	VC83_00071-T1	.	.	VC83_00071-T1|m.189	1452-1090[-]	HGP3_HAEIN^HGP3_HAEIN^Q:1-53,H:19-71^45.28%ID^E:3e-05^RecName: Full=Probable hemoglobin and hemoglobin-haptoglobin-binding protein 3;^Bacteria; Proteobacteria; Gammaproteobacteria; Pasteurellales; Pasteurellaceae; Haemophilus	.	sigP:0.111^12^0.132^0.111	.	COG1629^receptor	KEGG:hin:HI0712`KO:K16087	GO:0009279^cellular_component^cell outer membrane`GO:0016021^cellular_component^integral component of membrane`GO:0004872^molecular_function^receptor activity`GO:0015344^molecular_function^siderophore uptake transmembrane transporter activity`GO:0044718^biological_process^siderophore transmembrane transport	.
VC83_00072	22.077	22.9182	26.7777	27.7719	100.572	103.676	67.8258	7.93218	22.4344	0	-1.06085	5.2095	0.155018	0.351704	19.7939	41.7832	32.9875	-1.03343	0.510308	-2.02511	0.0428557	0.13589	VC83_00072-T1	.	.	VC83_00072-T1|m.190	1-900[+]	.	.	sigP:0.124^20^0.159^0.120	.	.	.	.	.
VC83_00072	22.077	22.9182	26.7777	27.7719	100.572	103.676	67.8258	7.93218	22.4344	0	-1.06085	5.2095	0.155018	0.351704	19.7939	41.7832	32.9875	-1.03343	0.510308	-2.02511	0.0428557	0.13589	VC83_00072-T1	.	.	VC83_00072-T1|m.191	3-368[+]	.	.	sigP:0.11^41^0.123^0.108	.	.	.	.	.
VC83_00073	27.8395	37.732	48.1713	41.8168	22.3493	17.2794	29.0682	47.5931	44.8688	31.4338	0.26353	5.17218	0.666368	0.828754	30.949	26.7817	28.4486	0.198858	0.423772	0.469257	0.638886	0.779499	VC83_00073-T1	CEC1A_DANRE^CEC1A_DANRE^Q:238-1737,H:27-498^27.7%ID^E:2e-53^RecName: Full=Adenosine deaminase CECR1-A;^Eukaryota; Metazoa; Chordata; Craniata; Vertebrata; Euteleostomi; Actinopterygii; Neopterygii; Teleostei; Ostariophysi; Cypriniformes; Cyprinidae; Danio	.	VC83_00073-T1|m.192	1-1806[+]	CEC1A_DANRE^CEC1A_DANRE^Q:115-579,H:67-498^28.66%ID^E:5e-53^RecName: Full=Adenosine deaminase CECR1-A;^Eukaryota; Metazoa; Chordata; Craniata; Vertebrata; Euteleostomi; Actinopterygii; Neopterygii; Teleostei; Ostariophysi; Cypriniformes; Cyprinidae; Danio	PF00962.19^A_deaminase^Adenosine/AMP deaminase^150-565^E:1.2e-23	sigP:0.111^31^0.13^0.111	.	COG1816^adenosine deaminase	KEGG:dre:373884`KO:K19572	GO:0005615^cellular_component^extracellular space`GO:0004000^molecular_function^adenosine deaminase activity`GO:0031685^molecular_function^adenosine receptor binding`GO:0008083^molecular_function^growth factor activity`GO:0043394^molecular_function^proteoglycan binding`GO:0008270^molecular_function^zinc ion binding`GO:0006154^biological_process^adenosine catabolic process`GO:0043103^biological_pr…	GO:0019239^molecular_function^deaminase activity
VC83_00073	27.8395	37.732	48.1713	41.8168	22.3493	17.2794	29.0682	47.5931	44.8688	31.4338	0.26353	5.17218	0.666368	0.828754	30.949	26.7817	28.4486	0.198858	0.423772	0.469257	0.638886	0.779499	VC83_00073-T1	CEC1A_DANRE^CEC1A_DANRE^Q:238-1737,H:27-498^27.7%ID^E:2e-53^RecName: Full=Adenosine deaminase CECR1-A;^Eukaryota; Metazoa; Chordata; Craniata; Vertebrata; Euteleostomi; Actinopterygii; Neopterygii; Teleostei; Ostariophysi; Cypriniformes; Cyprinidae; Danio	.	VC83_00073-T1|m.193	668-1024[+]	.	.	sigP:0.123^22^0.196^0.120	.	.	.	.	.
VC83_00074	43.9296	72.8069	13.8018	38.4248	201.144	138.235	387.576	63.4575	78.5204	188.603	-2.05414	6.84327	0.000435461	0.00618893	33.453	147.049	101.61	-1.96262	0.518945	-3.78194	0.000155613	0.00199888	VC83_00074-T1	.	.	VC83_00074-T1|m.194	1-1506[+]	NOLC1_RAT^NOLC1_RAT^Q:427-500,H:624-702^42.5%ID^E:2e-08^RecName: Full=Nucleolar and coiled-body phosphoprotein 1;^Eukaryota; Metazoa; Chordata; Craniata; Vertebrata; Euteleostomi; Mammalia; Eutheria; Euarchontoglires; Glires; Rodentia; Sciurognathi; Muroidea; Muridae; Murinae; Rattus	PF05022.9^SRP40_C^SRP40, C-terminal domain^432-499^E:7e-22	sigP:0.104^24^0.111^0.101	.	ENOG4111U5P^nucleolar and coiled-body phosphoprotein 1	KEGG:rno:64896	GO:0005737^cellular_component^cytoplasm`GO:0005730^cellular_component^nucleolus`GO:0005654^cellular_component^nucleoplasm`GO:0005524^molecular_function^ATP binding`GO:0034512^molecular_function^box C/D snoRNA binding`GO:0034513^molecular_function^box H/ACA snoRNA binding`GO:0005525^molecular_function^GTP binding`GO:0008139^molecular_function^nuclear localization sequence binding`GO:0019904^molecu…	.
VC83_00074	43.9296	72.8069	13.8018	38.4248	201.144	138.235	387.576	63.4575	78.5204	188.603	-2.05414	6.84327	0.000435461	0.00618893	33.453	147.049	101.61	-1.96262	0.518945	-3.78194	0.000155613	0.00199888	VC83_00074-T1	.	.	VC83_00074-T1|m.195	1506-1201[-]	.	.	sigP:0.408^35^0.432^0.340	.	.	.	.	.
VC83_00075	123.332	111.934	158.729	108.649	100.572	146.875	38.7576	118.983	67.3032	94.3015	0.393135	6.76894	0.349411	0.573253	99.6109	78.0965	86.7022	0.319271	0.309543	1.03143	0.302341	0.488048	VC83_00075-T1	SEC3_YEAST^SEC3_YEAST^Q:70-648,H:79-262^35.15%ID^E:5e-27^RecName: Full=Exocyst complex component SEC3;^Eukaryota; Fungi; Dikarya; Ascomycota; Saccharomycotina; Saccharomycetes; Saccharomycetales; Saccharomycetaceae; Saccharomyces`SEC3_YEAST^SEC3_YEAST^Q:2071-4185,H:684-1330^22.33%ID^E:7e-18^RecName: Full=Exocyst complex component SEC3;^Eukaryota; Fungi; Dikarya; Ascomycota; Saccharomycotina; Sacc…	.	VC83_00075-T1|m.196	1-4191[+]	SEC3_YEAST^SEC3_YEAST^Q:2-189,H:56-232^36.6%ID^E:7e-32^RecName: Full=Exocyst complex component SEC3;^Eukaryota; Fungi; Dikarya; Ascomycota; Saccharomycotina; Saccharomycetes; Saccharomycetales; Saccharomycetaceae; Saccharomyces`SEC3_YEAST^SEC3_YEAST^Q:691-1395,H:684-1330^22.93%ID^E:3e-19^RecName: Full=Exocyst complex component SEC3;^Eukaryota; Fungi; Dikarya; Ascomycota; Saccharomycotina; Sacchar…	PF15277.3^Sec3-PIP2_bind^Exocyst complex component SEC3 N-terminal PIP2 binding PH^77-176^E:2.5e-29`PF09763.6^Sec3_C^Exocyst complex component Sec3^647-1380^E:2.5e-213	sigP:0.104^44^0.111^0.100	.	.	KEGG:sce:YER008C	GO:0005935^cellular_component^cellular bud neck`GO:0005934^cellular_component^cellular bud tip`GO:0000145^cellular_component^exocyst`GO:0000131^cellular_component^incipient cellular bud site`GO:0043332^cellular_component^mating projection tip`GO:0005886^cellular_component^plasma membrane`GO:0017049^molecular_function^GTP-Rho binding`GO:0005546^molecular_function^phosphatidylinositol-4,5-bisphosph…	.
VC83_00075	123.332	111.934	158.729	108.649	100.572	146.875	38.7576	118.983	67.3032	94.3015	0.393135	6.76894	0.349411	0.573253	99.6109	78.0965	86.7022	0.319271	0.309543	1.03143	0.302341	0.488048	VC83_00075-T1	SEC3_YEAST^SEC3_YEAST^Q:70-648,H:79-262^35.15%ID^E:5e-27^RecName: Full=Exocyst complex component SEC3;^Eukaryota; Fungi; Dikarya; Ascomycota; Saccharomycotina; Saccharomycetes; Saccharomycetales; Saccharomycetaceae; Saccharomyces`SEC3_YEAST^SEC3_YEAST^Q:2071-4185,H:684-1330^22.33%ID^E:7e-18^RecName: Full=Exocyst complex component SEC3;^Eukaryota; Fungi; Dikarya; Ascomycota; Saccharomycotina; Sacc…	.	VC83_00075-T1|m.197	3786-3193[-]	.	.	sigP:0.301^16^0.81^0.500	.	.	.	.	.
VC83_00075	123.332	111.934	158.729	108.649	100.572	146.875	38.7576	118.983	67.3032	94.3015	0.393135	6.76894	0.349411	0.573253	99.6109	78.0965	86.7022	0.319271	0.309543	1.03143	0.302341	0.488048	VC83_00075-T1	SEC3_YEAST^SEC3_YEAST^Q:70-648,H:79-262^35.15%ID^E:5e-27^RecName: Full=Exocyst complex component SEC3;^Eukaryota; Fungi; Dikarya; Ascomycota; Saccharomycotina; Saccharomycetes; Saccharomycetales; Saccharomycetaceae; Saccharomyces`SEC3_YEAST^SEC3_YEAST^Q:2071-4185,H:684-1330^22.33%ID^E:7e-18^RecName: Full=Exocyst complex component SEC3;^Eukaryota; Fungi; Dikarya; Ascomycota; Saccharomycotina; Sacc…	.	VC83_00075-T1|m.198	1124-705[-]	.	.	sigP:0.118^47^0.195^0.119	.	.	.	.	.
VC83_00076	113.977	114.259	141.131	91.9016	134.096	95.0365	135.652	71.3896	67.3032	110.018	0.171574	6.75917	0.694129	0.845952	91.3261	85.1669	87.6305	0.116923	0.294643	0.39683	0.691493	0.816452	VC83_00076-T1	YFK5_SCHPO^YFK5_SCHPO^Q:1096-1977,H:363-590^35.59%ID^E:7e-39^RecName: Full=Uncharacterized protein C167.05;^Eukaryota; Fungi; Dikarya; Ascomycota; Taphrinomycotina; Schizosaccharomycetes; Schizosaccharomycetales; Schizosaccharomycetaceae; Schizosaccharomyces	.	VC83_00076-T1|m.199	1-2019[+]	YFK5_SCHPO^YFK5_SCHPO^Q:366-659,H:363-590^35.71%ID^E:4e-39^RecName: Full=Uncharacterized protein C167.05;^Eukaryota; Fungi; Dikarya; Ascomycota; Taphrinomycotina; Schizosaccharomycetes; Schizosaccharomycetales; Schizosaccharomycetaceae; Schizosaccharomyces	PF00582.23^Usp^Universal stress protein family^440-486^E:0.00022`PF00582.23^Usp^Universal stress protein family^538-638^E:9.4e-17	sigP:0.117^12^0.156^0.110	.	.	KEGG:spo:SPAC167.05	GO:0005829^cellular_component^cytosol`GO:0006950^biological_process^response to stress	GO:0006950^biological_process^response to stress
VC83_00077	30.9827	36.9349	43.8195	46.7458	44.6986	34.5587	19.3788	134.847	33.6516	78.5846	-0.551255	5.59358	0.333773	0.55617	31.5561	47.5628	41.1601	-0.580813	0.425046	-1.36647	0.171791	0.340205	VC83_00077-T1	YL39_SCHPO^YL39_SCHPO^Q:49-546,H:30-194^43.71%ID^E:1e-34^RecName: Full=Uncharacterized J domain-containing protein C1071.09c;^Eukaryota; Fungi; Dikarya; Ascomycota; Taphrinomycotina; Schizosaccharomycetes; Schizosaccharomycetales; Schizosaccharomycetaceae; Schizosaccharomyces	.	VC83_00077-T1|m.200	1-957[+]	DNJC9_MOUSE^DNJC9_MOUSE^Q:20-267,H:17-251^38.96%ID^E:7e-45^RecName: Full=DnaJ homolog subfamily C member 9;^Eukaryota; Metazoa; Chordata; Craniata; Vertebrata; Euteleostomi; Mammalia; Eutheria; Euarchontoglires; Glires; Rodentia; Sciurognathi; Muroidea; Muridae; Murinae; Mus; Mus	PF00226.28^DnaJ^DnaJ domain^18-82^E:5.5e-21	sigP:0.106^57^0.119^0.102	.	COG2214^DNAj domain protein	KEGG:mmu:108671`KO:K09529	GO:0005737^cellular_component^cytoplasm`GO:0005615^cellular_component^extracellular space`GO:0005634^cellular_component^nucleus`GO:0005886^cellular_component^plasma membrane`GO:0031072^molecular_function^heat shock protein binding`GO:0032781^biological_process^positive regulation of ATPase activity`GO:0035176^biological_process^social behavior	.
VC83_00077	30.9827	36.9349	43.8195	46.7458	44.6986	34.5587	19.3788	134.847	33.6516	78.5846	-0.551255	5.59358	0.333773	0.55617	31.5561	47.5628	41.1601	-0.580813	0.425046	-1.36647	0.171791	0.340205	VC83_00077-T1	YL39_SCHPO^YL39_SCHPO^Q:49-546,H:30-194^43.71%ID^E:1e-34^RecName: Full=Uncharacterized J domain-containing protein C1071.09c;^Eukaryota; Fungi; Dikarya; Ascomycota; Taphrinomycotina; Schizosaccharomycetes; Schizosaccharomycetales; Schizosaccharomycetaceae; Schizosaccharomyces	.	VC83_00077-T1|m.201	956-441[-]	.	.	sigP:0.506^20^0.761^0.547	.	.	.	.	.
VC83_00078	58.6725	75.7298	70.6449	70.4367	22.3493	34.5587	29.0682	39.6609	56.086	47.1508	0.868675	5.75842	0.0835669	0.240882	54.7204	31.8506	40.9985	0.783411	0.359451	2.17946	0.0292972	0.104625	VC83_00078-T1	.	.	VC83_00078-T1|m.202	1-1710[+]	.	.	sigP:0.14^11^0.226^0.156	ExpAA=56.26^PredHel=2^Topology=o10-32i528-545o	.	.	.	.
VC83_00078	58.6725	75.7298	70.6449	70.4367	22.3493	34.5587	29.0682	39.6609	56.086	47.1508	0.868675	5.75842	0.0835669	0.240882	54.7204	31.8506	40.9985	0.783411	0.359451	2.17946	0.0292972	0.104625	VC83_00078-T1	.	.	VC83_00078-T1|m.203	1710-1213[-]	.	.	sigP:0.107^55^0.123^0.103	.	.	.	.	.
VC83_00079	74.9122	85.8935	158.347	90.9476	44.6986	60.4778	48.447	71.3896	134.606	31.4338	0.621978	6.37996	0.182404	0.388758	81.4248	54.5933	65.3259	0.54165	0.400537	1.35231	0.176276	0.346091	VC83_00079-T1	CPXN_NOSS1^CPXN_NOSS1^Q:886-1584,H:223-437^26.56%ID^E:5e-16^RecName: Full=Probable cytochrome P450 110;^Bacteria; Cyanobacteria; Nostocales; Nostocaceae; Nostoc	.	VC83_00079-T1|m.204	1-1623[+]	STCB_EMENI^STCB_EMENI^Q:25-525,H:52-505^23.06%ID^E:3e-24^RecName: Full=Probable sterigmatocystin biosynthesis P450 monooxygenase STCB;^Eukaryota; Fungi; Dikarya; Ascomycota; Pezizomycotina; Eurotiomycetes; Eurotiomycetidae; Eurotiales; Aspergillaceae; Aspergillus	PF00067.19^p450^Cytochrome P450^57-520^E:4e-38	sigP:0.191^11^0.534^0.227	ExpAA=22.57^PredHel=1^Topology=i7-29o	.	KEGG:ani:AN7824.2	GO:0020037^molecular_function^heme binding`GO:0005506^molecular_function^iron ion binding`GO:0004497^molecular_function^monooxygenase activity`GO:0016705^molecular_function^oxidoreductase activity, acting on paired donors, with incorporation or reduction of molecular oxygen`GO:0045461^biological_process^sterigmatocystin biosynthetic process	GO:0005506^molecular_function^iron ion binding`GO:0016705^molecular_function^oxidoreductase activity, acting on paired donors, with incorporation or reduction of molecular oxygen`GO:0020037^molecular_function^heme binding`GO:0055114^biological_process^oxidation-reduction process
VC83_00079	74.9122	85.8935	158.347	90.9476	44.6986	60.4778	48.447	71.3896	134.606	31.4338	0.621978	6.37996	0.182404	0.388758	81.4248	54.5933	65.3259	0.54165	0.400537	1.35231	0.176276	0.346091	VC83_00079-T1	CPXN_NOSS1^CPXN_NOSS1^Q:886-1584,H:223-437^26.56%ID^E:5e-16^RecName: Full=Probable cytochrome P450 110;^Bacteria; Cyanobacteria; Nostocales; Nostocaceae; Nostoc	.	VC83_00079-T1|m.205	1623-1198[-]	.	.	sigP:0.194^36^0.514^0.208	.	.	.	.	.
VC83_00079	74.9122	85.8935	158.347	90.9476	44.6986	60.4778	48.447	71.3896	134.606	31.4338	0.621978	6.37996	0.182404	0.388758	81.4248	54.5933	65.3259	0.54165	0.400537	1.35231	0.176276	0.346091	VC83_00079-T1	CPXN_NOSS1^CPXN_NOSS1^Q:886-1584,H:223-437^26.56%ID^E:5e-16^RecName: Full=Probable cytochrome P450 110;^Bacteria; Cyanobacteria; Nostocales; Nostocaceae; Nostoc	.	VC83_00079-T1|m.206	749-1081[+]	.	.	sigP:0.176^22^0.268^0.179	.	.	.	.	.
VC83_00080	313.793	294.35	106.142	324.358	55.8732	103.676	77.5152	134.847	33.6516	298.622	1.20066	7.49261	0.023743	0.105773	206.366	97.2324	140.886	1.04188	0.493953	2.10928	0.0349205	0.117912	VC83_00080-T1	RIB3_MAGO7^RIB3_MAGO7^Q:1-699,H:1-232^64.96%ID^E:3e-104^RecName: Full=3,4-dihydroxy-2-butanone 4-phosphate synthase;^Eukaryota; Fungi; Dikarya; Ascomycota; Pezizomycotina; Sordariomycetes; Sordariomycetidae; Magnaporthales; Magnaporthaceae; Magnaporthe	.	VC83_00080-T1|m.207	1-705[+]	RIB3_MAGO7^RIB3_MAGO7^Q:1-233,H:1-232^64.96%ID^E:3e-104^RecName: Full=3,4-dihydroxy-2-butanone 4-phosphate synthase;^Eukaryota; Fungi; Dikarya; Ascomycota; Pezizomycotina; Sordariomycetes; Sordariomycetidae; Magnaporthales; Magnaporthaceae; Magnaporthe	PF00926.16^DHBP_synthase^3,4-dihydroxy-2-butanone 4-phosphate synthase^18-221^E:6.9e-80	sigP:0.105^47^0.121^0.102	.	.	KEGG:mgr:MGG_01049`KO:K02858	GO:0005634^cellular_component^nucleus`GO:0008686^molecular_function^3,4-dihydroxy-2-butanone-4-phosphate synthase activity`GO:0046872^molecular_function^metal ion binding`GO:0009231^biological_process^riboflavin biosynthetic process	GO:0008686^molecular_function^3,4-dihydroxy-2-butanone-4-phosphate synthase activity`GO:0009231^biological_process^riboflavin biosynthetic process
VC83_00080	313.793	294.35	106.142	324.358	55.8732	103.676	77.5152	134.847	33.6516	298.622	1.20066	7.49261	0.023743	0.105773	206.366	97.2324	140.886	1.04188	0.493953	2.10928	0.0349205	0.117912	VC83_00080-T1	RIB3_MAGO7^RIB3_MAGO7^Q:1-699,H:1-232^64.96%ID^E:3e-104^RecName: Full=3,4-dihydroxy-2-butanone 4-phosphate synthase;^Eukaryota; Fungi; Dikarya; Ascomycota; Pezizomycotina; Sordariomycetes; Sordariomycetidae; Magnaporthales; Magnaporthaceae; Magnaporthe	.	VC83_00080-T1|m.208	414-46[-]	.	.	sigP:0.139^60^0.159^0.122	.	.	.	.	.
VC83_00080	313.793	294.35	106.142	324.358	55.8732	103.676	77.5152	134.847	33.6516	298.622	1.20066	7.49261	0.023743	0.105773	206.366	97.2324	140.886	1.04188	0.493953	2.10928	0.0349205	0.117912	VC83_00080-T1	RIB3_MAGO7^RIB3_MAGO7^Q:1-699,H:1-232^64.96%ID^E:3e-104^RecName: Full=3,4-dihydroxy-2-butanone 4-phosphate synthase;^Eukaryota; Fungi; Dikarya; Ascomycota; Pezizomycotina; Sordariomycetes; Sordariomycetidae; Magnaporthales; Magnaporthaceae; Magnaporthe	.	VC83_00080-T1|m.209	365-3[-]	.	.	sigP:0.348^29^0.539^0.348	ExpAA=22.39^PredHel=1^Topology=i9-31o	.	.	.	.
VC83_00081	51.1139	46.6336	18.7889	41.3398	44.6986	0	19.3788	63.4575	67.3032	15.7169	0.163856	5.25005	0.783728	0.903507	31.2782	29.4282	30.1682	0.0726263	0.527234	0.13775	0.890438	0.941153	VC83_00081-T1	COQ3_CANAX^COQ3_CANAX^Q:34-825,H:21-325^36.27%ID^E:2e-52^RecName: Full=Ubiquinone biosynthesis O-methyltransferase, mitochondrial {ECO:0000255|HAMAP-Rule:MF_03190};^Eukaryota; Fungi; Dikarya; Ascomycota; Saccharomycotina; Saccharomycetes; Saccharomycetales; Debaryomycetaceae; Candida/Lodderomyces clade; Candida	.	VC83_00081-T1|m.210	1-840[+]	COQ3_CANAX^COQ3_CANAX^Q:12-275,H:21-325^35.95%ID^E:6e-59^RecName: Full=Ubiquinone biosynthesis O-methyltransferase, mitochondrial {ECO:0000255|HAMAP-Rule:MF_03190};^Eukaryota; Fungi; Dikarya; Ascomycota; Saccharomycotina; Saccharomycetes; Saccharomycetales; Debaryomycetaceae; Candida/Lodderomyces clade; Candida	PF06325.10^PrmA^Ribosomal protein L11 methyltransferase (PrmA)^83-195^E:1.2e-06`PF08003.8^Methyltransf_9^Protein of unknown function (DUF1698)^87-194^E:4e-07`PF13847.3^Methyltransf_31^Methyltransferase domain^88-206^E:1.8e-11`PF13489.3^Methyltransf_23^Methyltransferase domain^89-236^E:2.9e-16`PF08241.9^Methyltransf_11^Methyltransferase domain^92-191^E:3.5e-17`PF08242.9^Methyltransf_12^Methyltrans…	sigP:0.143^11^0.245^0.142	.	.	.	GO:0005743^cellular_component^mitochondrial inner membrane`GO:0008425^molecular_function^2-polyprenyl-6-methoxy-1,4-benzoquinone methyltransferase activity`GO:0008689^molecular_function^3-demethylubiquinone-9 3-O-methyltransferase activity`GO:0004395^molecular_function^hexaprenyldihydroxybenzoate methyltransferase activity`GO:0006744^biological_process^ubiquinone biosynthetic process	GO:0008168^molecular_function^methyltransferase activity`GO:0008152^biological_process^metabolic process
VC83_00081	51.1139	46.6336	18.7889	41.3398	44.6986	0	19.3788	63.4575	67.3032	15.7169	0.163856	5.25005	0.783728	0.903507	31.2782	29.4282	30.1682	0.0726263	0.527234	0.13775	0.890438	0.941153	VC83_00081-T1	COQ3_CANAX^COQ3_CANAX^Q:34-825,H:21-325^36.27%ID^E:2e-52^RecName: Full=Ubiquinone biosynthesis O-methyltransferase, mitochondrial {ECO:0000255|HAMAP-Rule:MF_03190};^Eukaryota; Fungi; Dikarya; Ascomycota; Saccharomycotina; Saccharomycetes; Saccharomycetales; Debaryomycetaceae; Candida/Lodderomyces clade; Candida	.	VC83_00081-T1|m.211	677-240[-]	.	.	sigP:0.204^46^0.395^0.225	.	.	.	.	.
VC83_00081	51.1139	46.6336	18.7889	41.3398	44.6986	0	19.3788	63.4575	67.3032	15.7169	0.163856	5.25005	0.783728	0.903507	31.2782	29.4282	30.1682	0.0726263	0.527234	0.13775	0.890438	0.941153	VC83_00081-T1	COQ3_CANAX^COQ3_CANAX^Q:34-825,H:21-325^36.27%ID^E:2e-52^RecName: Full=Ubiquinone biosynthesis O-methyltransferase, mitochondrial {ECO:0000255|HAMAP-Rule:MF_03190};^Eukaryota; Fungi; Dikarya; Ascomycota; Saccharomycotina; Saccharomycetes; Saccharomycetales; Debaryomycetaceae; Candida/Lodderomyces clade; Candida	.	VC83_00081-T1|m.212	840-451[-]	.	.	sigP:0.164^28^0.379^0.141	.	.	.	.	.
VC83_00081	51.1139	46.6336	18.7889	41.3398	44.6986	0	19.3788	63.4575	67.3032	15.7169	0.163856	5.25005	0.783728	0.903507	31.2782	29.4282	30.1682	0.0726263	0.527234	0.13775	0.890438	0.941153	VC83_00081-T1	COQ3_CANAX^COQ3_CANAX^Q:34-825,H:21-325^36.27%ID^E:2e-52^RecName: Full=Ubiquinone biosynthesis O-methyltransferase, mitochondrial {ECO:0000255|HAMAP-Rule:MF_03190};^Eukaryota; Fungi; Dikarya; Ascomycota; Saccharomycotina; Saccharomycetes; Saccharomycetales; Debaryomycetaceae; Candida/Lodderomyces clade; Candida	.	VC83_00081-T1|m.213	3-308[+]	.	.	sigP:0.108^30^0.128^0.108	.	.	.	.	.
VC83_00082	0.598699	0.930015	1.82647	3.76298	0	0	0	0	0	0	7.3462	0.868175	0.185919	0.39305	1.43684	0	0.574735	0.985929	0.958762	1.02834	0.303792	0.489218	VC83_00082-T1	.	.	VC83_00082-T1|m.214	1-393[+]	.	.	sigP:0.113^11^0.15^0.121	.	.	.	.	.
VC83_00082	0.598699	0.930015	1.82647	3.76298	0	0	0	0	0	0	7.3462	0.868175	0.185919	0.39305	1.43684	0	0.574735	0.985929	0.958762	1.02834	0.303792	0.489218	VC83_00082-T1	.	.	VC83_00082-T1|m.215	2-382[+]	.	.	sigP:0.154^51^0.257^0.158	.	.	.	.	.
VC83_00083	118.542	92.1379	85.8443	98.1555	55.8732	77.7571	58.1364	31.7287	33.6516	0	1.14244	6.16012	0.027936	0.117519	78.2179	35.5076	52.5917	1.01659	0.354729	2.86583	0.00415923	0.0252124	VC83_00083-T1	ZKSC3_MOUSE^ZKSC3_MOUSE^Q:367-777,H:288-421^47.1%ID^E:4e-31^RecName: Full=Zinc finger protein with KRAB and SCAN domains 3;^Eukaryota; Metazoa; Chordata; Craniata; Vertebrata; Euteleostomi; Mammalia; Eutheria; Euarchontoglires; Glires; Rodentia; Sciurognathi; Muroidea; Muridae; Murinae; Mus; Mus`ZKSC3_MOUSE^ZKSC3_MOUSE^Q:424-777,H:364-503^38.03%ID^E:5e-22^RecName: Full=Zinc finger protein with KR…	.	VC83_00083-T1|m.216	1-1416[+]	ZKSC3_MOUSE^ZKSC3_MOUSE^Q:145-259,H:311-421^52.17%ID^E:2e-31^RecName: Full=Zinc finger protein with KRAB and SCAN domains 3;^Eukaryota; Metazoa; Chordata; Craniata; Vertebrata; Euteleostomi; Mammalia; Eutheria; Euarchontoglires; Glires; Rodentia; Sciurognathi; Muroidea; Muridae; Murinae; Mus; Mus`ZKSC3_MOUSE^ZKSC3_MOUSE^Q:142-259,H:364-503^38.03%ID^E:1e-22^RecName: Full=Zinc finger protein with K…	.	sigP:0.119^33^0.306^0.123	.	COG5048^Zinc finger protein	KEGG:mmu:72739`KO:K09229	GO:0005737^cellular_component^cytoplasm`GO:0005634^cellular_component^nucleus`GO:0003682^molecular_function^chromatin binding`GO:0003677^molecular_function^DNA binding`GO:0046872^molecular_function^metal ion binding`GO:0000978^molecular_function^RNA polymerase II core promoter proximal region sequence-specific DNA binding`GO:0043565^molecular_function^sequence-specific DNA binding`GO:0003700^mole…	.
VC83_00083	118.542	92.1379	85.8443	98.1555	55.8732	77.7571	58.1364	31.7287	33.6516	0	1.14244	6.16012	0.027936	0.117519	78.2179	35.5076	52.5917	1.01659	0.354729	2.86583	0.00415923	0.0252124	VC83_00083-T1	ZKSC3_MOUSE^ZKSC3_MOUSE^Q:367-777,H:288-421^47.1%ID^E:4e-31^RecName: Full=Zinc finger protein with KRAB and SCAN domains 3;^Eukaryota; Metazoa; Chordata; Craniata; Vertebrata; Euteleostomi; Mammalia; Eutheria; Euarchontoglires; Glires; Rodentia; Sciurognathi; Muroidea; Muridae; Murinae; Mus; Mus`ZKSC3_MOUSE^ZKSC3_MOUSE^Q:424-777,H:364-503^38.03%ID^E:5e-22^RecName: Full=Zinc finger protein with KR…	.	VC83_00083-T1|m.217	1414-899[-]	.	.	sigP:0.151^24^0.179^0.143	.	.	.	.	.
VC83_00084	1417.12	1502.31	300.447	799.766	234.667	172.794	251.924	245.898	336.516	267.188	2.01592	9.15175	1.37719e-05	0.000469498	793.216	210.259	443.442	1.82699	0.417481	4.37623	1.20749e-05	0.000259095	VC83_00084-T1	F16P_YEAST^F16P_YEAST^Q:16-1020,H:12-342^57.74%ID^E:1e-136^RecName: Full=Fructose-1,6-bisphosphatase;^Eukaryota; Fungi; Dikarya; Ascomycota; Saccharomycotina; Saccharomycetes; Saccharomycetales; Saccharomycetaceae; Saccharomyces	.	VC83_00084-T1|m.218	1-1038[+]	F16P_YEAST^F16P_YEAST^Q:6-340,H:12-342^57.74%ID^E:8e-141^RecName: Full=Fructose-1,6-bisphosphatase;^Eukaryota; Fungi; Dikarya; Ascomycota; Saccharomycotina; Saccharomycetes; Saccharomycetales; Saccharomycetaceae; Saccharomyces	PF00316.17^FBPase^Fructose-1-6-bisphosphatase, N-terminal domain^16-207^E:5.1e-70	sigP:0.12^12^0.162^0.119	.	.	KEGG:sce:YLR377C`KO:K03841	GO:0005829^cellular_component^cytosol`GO:0042597^cellular_component^periplasmic space`GO:0042132^molecular_function^fructose 1,6-bisphosphate 1-phosphatase activity`GO:0046872^molecular_function^metal ion binding`GO:0016311^biological_process^dephosphorylation`GO:0006094^biological_process^gluconeogenesis`GO:0072593^biological_process^reactive oxygen species metabolic process	GO:0042132^molecular_function^fructose 1,6-bisphosphate 1-phosphatase activity`GO:0042578^molecular_function^phosphoric ester hydrolase activity`GO:0005975^biological_process^carbohydrate metabolic process
VC83_00084	1417.12	1502.31	300.447	799.766	234.667	172.794	251.924	245.898	336.516	267.188	2.01592	9.15175	1.37719e-05	0.000469498	793.216	210.259	443.442	1.82699	0.417481	4.37623	1.20749e-05	0.000259095	VC83_00084-T1	F16P_YEAST^F16P_YEAST^Q:16-1020,H:12-342^57.74%ID^E:1e-136^RecName: Full=Fructose-1,6-bisphosphatase;^Eukaryota; Fungi; Dikarya; Ascomycota; Saccharomycotina; Saccharomycetes; Saccharomycetales; Saccharomycetaceae; Saccharomyces	.	VC83_00084-T1|m.219	1038-406[-]	.	.	sigP:0.208^17^0.722^0.271	.	.	.	.	.
VC83_00085	48.794	44.9729	1794.34	187.142	122.921	8.63968	213.167	388.677	56.086	47.1508	1.81667	8.19737	0.031918	0.128589	411.636	115.059	233.69	1.42352	0.804649	1.76912	NA	1	VC83_00085-T1	ENG1_ARTBC^ENG1_ARTBC^Q:1-2124,H:188-901^52.23%ID^E:0^RecName: Full=Probable endo-1,3(4)-beta-glucanase ARB_01444 {ECO:0000305};^Eukaryota; Fungi; Dikarya; Ascomycota; Pezizomycotina; Eurotiomycetes; Eurotiomycetidae; Onygenales; Arthrodermataceae; Arthroderma	.	VC83_00085-T1|m.220	1-2169[+]	ENG1_ARTBC^ENG1_ARTBC^Q:1-708,H:188-901^52.23%ID^E:0^RecName: Full=Probable endo-1,3(4)-beta-glucanase ARB_01444 {ECO:0000305};^Eukaryota; Fungi; Dikarya; Ascomycota; Pezizomycotina; Eurotiomycetes; Eurotiomycetidae; Onygenales; Arthrodermataceae; Arthroderma	PF03639.10^Glyco_hydro_81^Glycosyl hydrolase family 81^21-704^E:7e-282	sigP:0.127^21^0.132^0.114	.	.	KEGG:abe:ARB_01444`KO:K01180	GO:0005618^cellular_component^cell wall`GO:0005576^cellular_component^extracellular region`GO:0052861^molecular_function^glucan endo-1,3-beta-glucanase activity, C-3 substituted reducing group`GO:0052862^molecular_function^glucan endo-1,4-beta-glucanase activity, C-3 substituted reducing group`GO:0016998^biological_process^cell wall macromolecule catabolic process	GO:0052861^molecular_function^glucan endo-1,3-beta-glucanase activity, C-3 substituted reducing group
VC83_00085	48.794	44.9729	1794.34	187.142	122.921	8.63968	213.167	388.677	56.086	47.1508	1.81667	8.19737	0.031918	0.128589	411.636	115.059	233.69	1.42352	0.804649	1.76912	NA	1	VC83_00085-T1	ENG1_ARTBC^ENG1_ARTBC^Q:1-2124,H:188-901^52.23%ID^E:0^RecName: Full=Probable endo-1,3(4)-beta-glucanase ARB_01444 {ECO:0000305};^Eukaryota; Fungi; Dikarya; Ascomycota; Pezizomycotina; Eurotiomycetes; Eurotiomycetidae; Onygenales; Arthrodermataceae; Arthroderma	.	VC83_00085-T1|m.221	2021-1707[-]	.	.	sigP:0.156^11^0.36^0.189	ExpAA=19.54^PredHel=1^Topology=o46-68i	.	.	.	.
VC83_00085	48.794	44.9729	1794.34	187.142	122.921	8.63968	213.167	388.677	56.086	47.1508	1.81667	8.19737	0.031918	0.128589	411.636	115.059	233.69	1.42352	0.804649	1.76912	NA	1	VC83_00085-T1	ENG1_ARTBC^ENG1_ARTBC^Q:1-2124,H:188-901^52.23%ID^E:0^RecName: Full=Probable endo-1,3(4)-beta-glucanase ARB_01444 {ECO:0000305};^Eukaryota; Fungi; Dikarya; Ascomycota; Pezizomycotina; Eurotiomycetes; Eurotiomycetidae; Onygenales; Arthrodermataceae; Arthroderma	.	VC83_00085-T1|m.222	330-28[-]	.	.	sigP:0.127^12^0.179^0.138	.	.	.	.	.
VC83_00086	52.91	85.8271	99.0108	48.3358	122.921	172.794	213.167	55.5253	44.8688	172.886	-0.872287	6.67925	0.0774783	0.229895	56.637	108.247	87.6032	-0.87881	0.414913	-2.11806	0.0341702	0.116308	VC83_00086-T1	UTP14_YEAST^UTP14_YEAST^Q:757-2892,H:214-898^31.87%ID^E:7e-65^RecName: Full=U3 small nucleolar RNA-associated protein 14;^Eukaryota; Fungi; Dikarya; Ascomycota; Saccharomycotina; Saccharomycetes; Saccharomycetales; Saccharomycetaceae; Saccharomyces	.	VC83_00086-T1|m.223	1-2898[+]	UTP14_YEAST^UTP14_YEAST^Q:79-964,H:54-898^30.89%ID^E:2e-85^RecName: Full=U3 small nucleolar RNA-associated protein 14;^Eukaryota; Fungi; Dikarya; Ascomycota; Saccharomycotina; Saccharomycetes; Saccharomycetales; Saccharomycetaceae; Saccharomyces	PF04615.10^Utp14^Utp14 protein^214-963^E:4.4e-205	sigP:0.109^16^0.125^0.109	.	.	KEGG:sce:YML093W`KO:K14567	GO:0005730^cellular_component^nucleolus`GO:0032040^cellular_component^small-subunit processome`GO:0005524^molecular_function^ATP binding`GO:0000480^biological_process^endonucleolytic cleavage in 5'-ETS of tricistronic rRNA transcript (SSU-rRNA, 5.8S rRNA, LSU-rRNA)`GO:0000447^biological_process^endonucleolytic cleavage in ITS1 to separate SSU-rRNA from 5.8S rRNA and LSU-rRNA from tricistronic rRN…	GO:0006364^biological_process^rRNA processing`GO:0032040^cellular_component^small-subunit processome
VC83_00086	52.91	85.8271	99.0108	48.3358	122.921	172.794	213.167	55.5253	44.8688	172.886	-0.872287	6.67925	0.0774783	0.229895	56.637	108.247	87.6032	-0.87881	0.414913	-2.11806	0.0341702	0.116308	VC83_00086-T1	UTP14_YEAST^UTP14_YEAST^Q:757-2892,H:214-898^31.87%ID^E:7e-65^RecName: Full=U3 small nucleolar RNA-associated protein 14;^Eukaryota; Fungi; Dikarya; Ascomycota; Saccharomycotina; Saccharomycetes; Saccharomycetales; Saccharomycetaceae; Saccharomyces	.	VC83_00086-T1|m.224	725-105[-]	.	.	sigP:0.125^56^0.142^0.116	.	.	.	.	.
VC83_00086	52.91	85.8271	99.0108	48.3358	122.921	172.794	213.167	55.5253	44.8688	172.886	-0.872287	6.67925	0.0774783	0.229895	56.637	108.247	87.6032	-0.87881	0.414913	-2.11806	0.0341702	0.116308	VC83_00086-T1	UTP14_YEAST^UTP14_YEAST^Q:757-2892,H:214-898^31.87%ID^E:7e-65^RecName: Full=U3 small nucleolar RNA-associated protein 14;^Eukaryota; Fungi; Dikarya; Ascomycota; Saccharomycotina; Saccharomycetes; Saccharomycetales; Saccharomycetaceae; Saccharomyces	.	VC83_00086-T1|m.225	2693-2196[-]	.	.	sigP:0.297^22^0.615^0.341	.	.	.	.	.
VC83_00086	52.91	85.8271	99.0108	48.3358	122.921	172.794	213.167	55.5253	44.8688	172.886	-0.872287	6.67925	0.0774783	0.229895	56.637	108.247	87.6032	-0.87881	0.414913	-2.11806	0.0341702	0.116308	VC83_00086-T1	UTP14_YEAST^UTP14_YEAST^Q:757-2892,H:214-898^31.87%ID^E:7e-65^RecName: Full=U3 small nucleolar RNA-associated protein 14;^Eukaryota; Fungi; Dikarya; Ascomycota; Saccharomycotina; Saccharomycetes; Saccharomycetales; Saccharomycetaceae; Saccharomyces	.	VC83_00086-T1|m.226	464-841[+]	.	.	sigP:0.427^33^0.656^0.454	ExpAA=17.11^PredHel=1^Topology=o10-27i	.	.	.	.
VC83_00086	52.91	85.8271	99.0108	48.3358	122.921	172.794	213.167	55.5253	44.8688	172.886	-0.872287	6.67925	0.0774783	0.229895	56.637	108.247	87.6032	-0.87881	0.414913	-2.11806	0.0341702	0.116308	VC83_00086-T1	UTP14_YEAST^UTP14_YEAST^Q:757-2892,H:214-898^31.87%ID^E:7e-65^RecName: Full=U3 small nucleolar RNA-associated protein 14;^Eukaryota; Fungi; Dikarya; Ascomycota; Saccharomycotina; Saccharomycetes; Saccharomycetales; Saccharomycetaceae; Saccharomyces	.	VC83_00086-T1|m.227	2748-2392[-]	.	.	sigP:0.195^13^0.552^0.286	.	.	.	.	.
VC83_00087	31.4317	34.4105	18.8206	46.7988	22.3493	25.919	9.6894	31.7287	22.4344	110.018	-0.0481428	5.07447	0.917838	0.974366	26.2151	30.8299	28.984	-0.0933989	0.496693	-0.188041	0.850844	0.920565	VC83_00087-T1	RM27_YEAST^RM27_YEAST^Q:49-291,H:44-123^49.38%ID^E:2e-16^RecName: Full=54S ribosomal protein L27, mitochondrial;^Eukaryota; Fungi; Dikarya; Ascomycota; Saccharomycotina; Saccharomycetes; Saccharomycetales; Saccharomycetaceae; Saccharomyces	.	VC83_00087-T1|m.228	1-312[+]	RM27_YEAST^RM27_YEAST^Q:12-97,H:39-123^48.84%ID^E:2e-18^RecName: Full=54S ribosomal protein L27, mitochondrial;^Eukaryota; Fungi; Dikarya; Ascomycota; Saccharomycotina; Saccharomycetes; Saccharomycetales; Saccharomycetaceae; Saccharomyces	PF09809.6^MRP-L27^Mitochondrial ribosomal protein L27^12-74^E:2.6e-19	sigP:0.208^11^0.562^0.217	.	.	KEGG:sce:YBR282W`KO:K17422	GO:0005762^cellular_component^mitochondrial large ribosomal subunit`GO:0003735^molecular_function^structural constituent of ribosome`GO:0032543^biological_process^mitochondrial translation`GO:0006412^biological_process^translation	.
VC83_00088	165.316	130.534	101.695	137.057	134.096	95.0365	106.583	103.118	22.4344	125.735	0.457905	6.84229	0.312797	0.534797	105.955	81.0757	91.0274	0.38332	0.315913	1.21337	0.224987	0.404505	VC83_00088-T1	YFK7_SCHPO^YFK7_SCHPO^Q:1762-3528,H:527-1029^37%ID^E:7e-103^RecName: Full=Probable E3 ubiquitin protein ligase C167.07c;^Eukaryota; Fungi; Dikarya; Ascomycota; Taphrinomycotina; Schizosaccharomycetes; Schizosaccharomycetales; Schizosaccharomycetaceae; Schizosaccharomyces	.	VC83_00088-T1|m.229	1-3531[+]	YFK7_SCHPO^YFK7_SCHPO^Q:588-1176,H:527-1029^36.67%ID^E:1e-103^RecName: Full=Probable E3 ubiquitin protein ligase C167.07c;^Eukaryota; Fungi; Dikarya; Ascomycota; Taphrinomycotina; Schizosaccharomycetes; Schizosaccharomycetales; Schizosaccharomycetaceae; Schizosaccharomyces	PF00612.24^IQ^IQ calmodulin-binding motif^63-76^E:0.021`PF00632.22^HECT^HECT-domain (ubiquitin-transferase)^845-1176^E:8.3e-82	sigP:0.108^43^0.14^0.103	.	.	KEGG:spo:SPAC167.07c`KO:K10589	GO:0005737^cellular_component^cytoplasm`GO:0005829^cellular_component^cytosol`GO:0005635^cellular_component^nuclear envelope`GO:0005634^cellular_component^nucleus`GO:0016874^molecular_function^ligase activity`GO:0061630^molecular_function^ubiquitin protein ligase activity`GO:0004842^molecular_function^ubiquitin-protein transferase activity`GO:0008270^molecular_function^zinc ion binding`GO:0030433…	GO:0005515^molecular_function^protein binding`GO:0004842^molecular_function^ubiquitin-protein transferase activity
VC83_00089	198.02	292.888	200.436	166.949	324.065	440.624	600.743	222.101	224.344	220.037	-0.672484	8.16904	0.133975	0.321472	169.884	281.389	236.787	-0.715192	0.332983	-2.14783	0.0317269	0.110328	VC83_00089-T1	PABP_MAGO7^PABP_MAGO7^Q:1-1143,H:1-381^83.25%ID^E:0^RecName: Full=Polyadenylate-binding protein, cytoplasmic and nuclear;^Eukaryota; Fungi; Dikarya; Ascomycota; Pezizomycotina; Sordariomycetes; Sordariomycetidae; Magnaporthales; Magnaporthaceae; Magnaporthe`PABP_MAGO7^PABP_MAGO7^Q:1354-2340,H:435-741^56.84%ID^E:1e-59^RecName: Full=Polyadenylate-binding protein, cytoplasmic and nuclear;^Eukaryota;…	.	VC83_00089-T1|m.230	1-2418[+]	PABP_MAGO7^PABP_MAGO7^Q:1-804,H:1-758^67.24%ID^E:0^RecName: Full=Polyadenylate-binding protein, cytoplasmic and nuclear;^Eukaryota; Fungi; Dikarya; Ascomycota; Pezizomycotina; Sordariomycetes; Sordariomycetidae; Magnaporthales; Magnaporthaceae; Magnaporthe	PF00076.19^RRM_1^RNA recognition motif. (a.k.a. RRM, RBD, or RNP domain)^64-133^E:4e-18`PF13893.3^RRM_5^RNA recognition motif. (a.k.a. RRM, RBD, or RNP domain)^71-140^E:0.14`PF00076.19^RRM_1^RNA recognition motif. (a.k.a. RRM, RBD, or RNP domain)^152-219^E:8.3e-17`PF00076.19^RRM_1^RNA recognition motif. (a.k.a. RRM, RBD, or RNP domain)^245-313^E:4.2e-22`PF00076.19^RRM_1^RNA recognition motif. (a.…	sigP:0.111^14^0.164^0.111	.	.	KEGG:mgr:MGG_09505`KO:K13126	GO:0010494^cellular_component^cytoplasmic stress granule`GO:0005829^cellular_component^cytosol`GO:0005634^cellular_component^nucleus`GO:0000166^molecular_function^nucleotide binding`GO:0003723^molecular_function^RNA binding`GO:0006406^biological_process^mRNA export from nucleus`GO:0006397^biological_process^mRNA processing`GO:0043581^biological_process^mycelium development`GO:0006417^biological_p…	GO:0003676^molecular_function^nucleic acid binding`GO:0003723^molecular_function^RNA binding
VC83_00089	198.02	292.888	200.436	166.949	324.065	440.624	600.743	222.101	224.344	220.037	-0.672484	8.16904	0.133975	0.321472	169.884	281.389	236.787	-0.715192	0.332983	-2.14783	0.0317269	0.110328	VC83_00089-T1	PABP_MAGO7^PABP_MAGO7^Q:1-1143,H:1-381^83.25%ID^E:0^RecName: Full=Polyadenylate-binding protein, cytoplasmic and nuclear;^Eukaryota; Fungi; Dikarya; Ascomycota; Pezizomycotina; Sordariomycetes; Sordariomycetidae; Magnaporthales; Magnaporthaceae; Magnaporthe`PABP_MAGO7^PABP_MAGO7^Q:1354-2340,H:435-741^56.84%ID^E:1e-59^RecName: Full=Polyadenylate-binding protein, cytoplasmic and nuclear;^Eukaryota;…	.	VC83_00089-T1|m.231	879-64[-]	.	.	sigP:0.119^25^0.15^0.106	.	.	.	.	.
VC83_00089	198.02	292.888	200.436	166.949	324.065	440.624	600.743	222.101	224.344	220.037	-0.672484	8.16904	0.133975	0.321472	169.884	281.389	236.787	-0.715192	0.332983	-2.14783	0.0317269	0.110328	VC83_00089-T1	PABP_MAGO7^PABP_MAGO7^Q:1-1143,H:1-381^83.25%ID^E:0^RecName: Full=Polyadenylate-binding protein, cytoplasmic and nuclear;^Eukaryota; Fungi; Dikarya; Ascomycota; Pezizomycotina; Sordariomycetes; Sordariomycetidae; Magnaporthales; Magnaporthaceae; Magnaporthe`PABP_MAGO7^PABP_MAGO7^Q:1354-2340,H:435-741^56.84%ID^E:1e-59^RecName: Full=Polyadenylate-binding protein, cytoplasmic and nuclear;^Eukaryota;…	.	VC83_00089-T1|m.232	2418-1939[-]	.	.	sigP:0.346^19^0.738^0.470	.	.	.	.	.
VC83_00089	198.02	292.888	200.436	166.949	324.065	440.624	600.743	222.101	224.344	220.037	-0.672484	8.16904	0.133975	0.321472	169.884	281.389	236.787	-0.715192	0.332983	-2.14783	0.0317269	0.110328	VC83_00089-T1	PABP_MAGO7^PABP_MAGO7^Q:1-1143,H:1-381^83.25%ID^E:0^RecName: Full=Polyadenylate-binding protein, cytoplasmic and nuclear;^Eukaryota; Fungi; Dikarya; Ascomycota; Pezizomycotina; Sordariomycetes; Sordariomycetidae; Magnaporthales; Magnaporthaceae; Magnaporthe`PABP_MAGO7^PABP_MAGO7^Q:1354-2340,H:435-741^56.84%ID^E:1e-59^RecName: Full=Polyadenylate-binding protein, cytoplasmic and nuclear;^Eukaryota;…	.	VC83_00089-T1|m.233	1466-1828[+]	.	.	sigP:0.153^21^0.37^0.176	.	.	.	.	.
VC83_00089	198.02	292.888	200.436	166.949	324.065	440.624	600.743	222.101	224.344	220.037	-0.672484	8.16904	0.133975	0.321472	169.884	281.389	236.787	-0.715192	0.332983	-2.14783	0.0317269	0.110328	VC83_00089-T1	PABP_MAGO7^PABP_MAGO7^Q:1-1143,H:1-381^83.25%ID^E:0^RecName: Full=Polyadenylate-binding protein, cytoplasmic and nuclear;^Eukaryota; Fungi; Dikarya; Ascomycota; Pezizomycotina; Sordariomycetes; Sordariomycetidae; Magnaporthales; Magnaporthaceae; Magnaporthe`PABP_MAGO7^PABP_MAGO7^Q:1354-2340,H:435-741^56.84%ID^E:1e-59^RecName: Full=Polyadenylate-binding protein, cytoplasmic and nuclear;^Eukaryota;…	.	VC83_00089-T1|m.234	1064-1402[+]	.	.	sigP:0.566^24^0.95^0.728	.	.	.	.	.
VC83_00089	198.02	292.888	200.436	166.949	324.065	440.624	600.743	222.101	224.344	220.037	-0.672484	8.16904	0.133975	0.321472	169.884	281.389	236.787	-0.715192	0.332983	-2.14783	0.0317269	0.110328	VC83_00089-T1	PABP_MAGO7^PABP_MAGO7^Q:1-1143,H:1-381^83.25%ID^E:0^RecName: Full=Polyadenylate-binding protein, cytoplasmic and nuclear;^Eukaryota; Fungi; Dikarya; Ascomycota; Pezizomycotina; Sordariomycetes; Sordariomycetidae; Magnaporthales; Magnaporthaceae; Magnaporthe`PABP_MAGO7^PABP_MAGO7^Q:1354-2340,H:435-741^56.84%ID^E:1e-59^RecName: Full=Polyadenylate-binding protein, cytoplasmic and nuclear;^Eukaryota;…	.	VC83_00089-T1|m.235	1421-1104[-]	.	.	sigP:0.243^16^0.67^0.332	.	.	.	.	.
VC83_00090	37.8677	30.2919	53.5713	78.0156	67.0478	25.919	29.0682	15.8644	33.6516	31.4338	0.586516	5.40965	0.323097	0.545303	39.965	28.3218	32.9791	0.507448	0.478061	1.06147	0.288476	0.472432	VC83_00090-T1	.	.	VC83_00090-T1|m.236	1-891[+]	.	PF09496.7^CENP-O^Cenp-O kinetochore centromere component^96-293^E:3.3e-65	sigP:0.105^60^0.123^0.100	.	.	.	.	GO:0034508^biological_process^centromere complex assembly`GO:0000776^cellular_component^kinetochore
VC83_00090	37.8677	30.2919	53.5713	78.0156	67.0478	25.919	29.0682	15.8644	33.6516	31.4338	0.586516	5.40965	0.323097	0.545303	39.965	28.3218	32.9791	0.507448	0.478061	1.06147	0.288476	0.472432	VC83_00090-T1	.	.	VC83_00090-T1|m.237	890-588[-]	.	.	sigP:0.136^47^0.192^0.124	.	.	.	.	.
VC83_00091	13.3211	17.471	17.8677	24.8039	11.1746	0	29.0682	7.93218	11.2172	15.7169	0.595973	4.0434	0.487156	0.689247	14.6604	10.5063	12.1679	0.499326	0.577502	0.86463	0.387242	0.570232	VC83_00091-T1	.	.	VC83_00091-T1|m.238	1-603[+]	.	PF09807.6^ELP6^Elongation complex protein 6^62-162^E:1.8e-09	sigP:0.262^29^0.548^0.287	.	.	.	.	GO:0033588^cellular_component^Elongator holoenzyme complex
VC83_00092	212.463	256.153	238.569	605.31	312.89	604.778	300.371	356.948	257.996	408.64	-0.183516	8.4709	0.692224	0.8457	263.551	309.234	290.961	-0.224024	0.378112	-0.592481	0.553529	0.715279	VC83_00092-T1	RL37_EMENI^RL37_EMENI^Q:1-267,H:1-89^76.4%ID^E:1e-43^RecName: Full=60S ribosomal protein L37;^Eukaryota; Fungi; Dikarya; Ascomycota; Pezizomycotina; Eurotiomycetes; Eurotiomycetidae; Eurotiales; Aspergillaceae; Aspergillus	.	.	.	.	.	.	.	.	KEGG:ani:AN4787.2`KO:K02922	GO:0022625^cellular_component^cytosolic large ribosomal subunit`GO:0046872^molecular_function^metal ion binding`GO:0003723^molecular_function^RNA binding`GO:0019843^molecular_function^rRNA binding`GO:0003735^molecular_function^structural constituent of ribosome`GO:0006412^biological_process^translation	.
VC83_00093	17.8861	14.7474	16.3747	23.5319	0	8.63968	19.3788	23.7965	33.6516	15.7169	0.0948172	4.16299	0.885161	0.958268	14.4466	14.1231	14.2525	0.0310456	0.511791	0.0606607	0.951629	0.975788	VC83_00093-T1	SOS7_SCHPO^SOS7_SCHPO^Q:145-504,H:42-161^35%ID^E:1e-15^RecName: Full=Kinetochore protein Sos7;^Eukaryota; Fungi; Dikarya; Ascomycota; Taphrinomycotina; Schizosaccharomycetes; Schizosaccharomycetales; Schizosaccharomycetaceae; Schizosaccharomyces	.	VC83_00093-T1|m.239	1-840[+]	SOS7_SCHPO^SOS7_SCHPO^Q:49-168,H:42-161^35%ID^E:7e-16^RecName: Full=Kinetochore protein Sos7;^Eukaryota; Fungi; Dikarya; Ascomycota; Taphrinomycotina; Schizosaccharomycetes; Schizosaccharomycetales; Schizosaccharomycetaceae; Schizosaccharomyces	.	sigP:0.119^45^0.147^0.109	.	.	KEGG:spo:SPAPB17E12.06	GO:0000778^cellular_component^condensed nuclear chromosome kinetochore`GO:0031617^cellular_component^NMS complex`GO:0051315^biological_process^attachment of mitotic spindle microtubules to kinetochore`GO:0051301^biological_process^cell division`GO:0051382^biological_process^kinetochore assembly`GO:0000070^biological_process^mitotic sister chromatid segregation`GO:0034501^biological_process^protei…	.
VC83_00093	17.8861	14.7474	16.3747	23.5319	0	8.63968	19.3788	23.7965	33.6516	15.7169	0.0948172	4.16299	0.885161	0.958268	14.4466	14.1231	14.2525	0.0310456	0.511791	0.0606607	0.951629	0.975788	VC83_00093-T1	SOS7_SCHPO^SOS7_SCHPO^Q:145-504,H:42-161^35%ID^E:1e-15^RecName: Full=Kinetochore protein Sos7;^Eukaryota; Fungi; Dikarya; Ascomycota; Taphrinomycotina; Schizosaccharomycetes; Schizosaccharomycetales; Schizosaccharomycetaceae; Schizosaccharomyces	.	VC83_00093-T1|m.240	682-344[-]	.	.	sigP:0.207^23^0.365^0.203	.	.	.	.	.
VC83_00094	24.1725	18.401	35.2589	22.7369	11.1746	8.63968	77.5152	7.93218	89.7376	0	-0.404891	4.82682	0.652724	0.820825	19.9457	27.5921	24.5335	-0.412619	0.600405	-0.687235	0.491935	0.665875	VC83_00094-T1	.	.	VC83_00094-T1|m.241	1-1095[+]	.	.	sigP:0.112^52^0.124^0.107	.	.	.	.	.
VC83_00096	133.136	164.413	124.899	169.069	145.27	86.3968	77.5152	111.051	213.127	47.1508	0.373972	7.02118	0.387727	0.610792	117.617	95.1095	104.113	0.295711	0.329631	0.897098	0.369667	0.552015	VC83_00096-T1	CDC11_YEAST^CDC11_YEAST^Q:484-1236,H:7-214^24.11%ID^E:3e-10^RecName: Full=Cell division control protein 11;^Eukaryota; Fungi; Dikarya; Ascomycota; Saccharomycotina; Saccharomycetes; Saccharomycetales; Saccharomycetaceae; Saccharomyces	.	VC83_00096-T1|m.243	1-1668[+]	SEPT2_HUMAN^SEPT2_HUMAN^Q:166-547,H:18-305^25.13%ID^E:3e-16^RecName: Full=Septin-2;^Eukaryota; Metazoa; Chordata; Craniata; Vertebrata; Euteleostomi; Mammalia; Eutheria; Euarchontoglires; Primates; Haplorrhini; Catarrhini; Hominidae; Homo	PF00735.15^Septin^Septin^183-311^E:1.9e-08`PF00735.15^Septin^Septin^348-406^E:9.2e-08`PF00735.15^Septin^Septin^479-550^E:4.2e-11	sigP:0.107^11^0.123^0.106	.	COG5019^Cell division control protein	KEGG:hsa:4735`KO:K16942	GO:0015629^cellular_component^actin cytoskeleton`GO:0060170^cellular_component^ciliary membrane`GO:0035869^cellular_component^ciliary transition zone`GO:0032154^cellular_component^cleavage furrow`GO:0000777^cellular_component^condensed chromosome kinetochore`GO:0005737^cellular_component^cytoplasm`GO:0000145^cellular_component^exocyst`GO:0070062^cellular_component^extracellular exosome`GO:0030496…	GO:0005525^molecular_function^GTP binding
VC83_00098	37.5684	20.726	67.4207	48.1768	89.3971	103.676	38.7576	7.93218	33.6516	0	-0.120738	5.492	0.939134	0.982815	34.5989	37.7825	36.509	-0.145763	0.569337	-0.256022	0.797934	0.886423	VC83_00098-T1	ATG29_PENRW^ATG29_PENRW^Q:1-321,H:1-107^57.41%ID^E:1e-33^RecName: Full=Autophagy-related protein 29;^Eukaryota; Fungi; Dikarya; Ascomycota; Pezizomycotina; Eurotiomycetes; Eurotiomycetidae; Eurotiales; Aspergillaceae; Penicillium; Penicillium chrysogenum complex`ATG29_PENRW^ATG29_PENRW^Q:1069-1251,H:350-411^87.1%ID^E:3e-24^RecName: Full=Autophagy-related protein 29;^Eukaryota; Fungi; Dikarya; Asc…	.	VC83_00098-T1|m.245	1-1254[+]	ATG29_PENRW^ATG29_PENRW^Q:357-417,H:350-411^87.1%ID^E:5e-24^RecName: Full=Autophagy-related protein 29;^Eukaryota; Fungi; Dikarya; Ascomycota; Pezizomycotina; Eurotiomycetes; Eurotiomycetidae; Eurotiales; Aspergillaceae; Penicillium; Penicillium chrysogenum complex	.	sigP:0.107^45^0.125^0.104	.	.	.	GO:0000407^cellular_component^pre-autophagosomal structure`GO:0006914^biological_process^autophagy`GO:0015031^biological_process^protein transport	.
VC83_00098	37.5684	20.726	67.4207	48.1768	89.3971	103.676	38.7576	7.93218	33.6516	0	-0.120738	5.492	0.939134	0.982815	34.5989	37.7825	36.509	-0.145763	0.569337	-0.256022	0.797934	0.886423	VC83_00098-T1	ATG29_PENRW^ATG29_PENRW^Q:1-321,H:1-107^57.41%ID^E:1e-33^RecName: Full=Autophagy-related protein 29;^Eukaryota; Fungi; Dikarya; Ascomycota; Pezizomycotina; Eurotiomycetes; Eurotiomycetidae; Eurotiales; Aspergillaceae; Penicillium; Penicillium chrysogenum complex`ATG29_PENRW^ATG29_PENRW^Q:1069-1251,H:350-411^87.1%ID^E:3e-24^RecName: Full=Autophagy-related protein 29;^Eukaryota; Fungi; Dikarya; Asc…	.	VC83_00098-T1|m.246	560-1042[+]	.	.	sigP:0.126^26^0.233^0.135	.	.	.	.	.
VC83_00100	6.13667	4.7165	18.3759	7.68496	0	8.63968	0	0	0	0	2.42408	2.93407	0.0287461	0.119826	7.33082	1.15878	3.6276	1.55319	0.888451	1.7482	0.0804293	0.206066	VC83_00100-T1	.	.	VC83_00100-T1|m.247	1-303[+]	.	.	sigP:0.17^32^0.244^0.146	.	.	.	.	.
VC83_00102	13.9946	18.6667	23.1565	17.9139	11.1746	0	0	87.254	179.475	31.4338	-1.48441	5.0206	0.0967662	0.266575	14.6474	43.6429	32.0447	-1.28793	0.733926	-1.75485	0.0792844	0.204171	VC83_00102-T1	ACADM_HUMAN^ACADM_HUMAN^Q:85-1251,H:40-414^27.41%ID^E:3e-35^RecName: Full=Medium-chain specific acyl-CoA dehydrogenase, mitochondrial;^Eukaryota; Metazoa; Chordata; Craniata; Vertebrata; Euteleostomi; Mammalia; Eutheria; Euarchontoglires; Primates; Haplorrhini; Catarrhini; Hominidae; Homo	.	VC83_00102-T1|m.249	1-1293[+]	ACADM_HUMAN^ACADM_HUMAN^Q:29-417,H:40-414^28.68%ID^E:3e-44^RecName: Full=Medium-chain specific acyl-CoA dehydrogenase, mitochondrial;^Eukaryota; Metazoa; Chordata; Craniata; Vertebrata; Euteleostomi; Mammalia; Eutheria; Euarchontoglires; Primates; Haplorrhini; Catarrhini; Hominidae; Homo	PF02771.13^Acyl-CoA_dh_N^Acyl-CoA dehydrogenase, N-terminal domain^31-150^E:2.8e-22`PF02770.16^Acyl-CoA_dh_M^Acyl-CoA dehydrogenase, middle domain^155-248^E:1.4e-22`PF00441.21^Acyl-CoA_dh_1^Acyl-CoA dehydrogenase, C-terminal domain^260-413^E:1e-28	sigP:0.122^11^0.155^0.119	.	COG1960^acyl-CoA dehydrogenase	KEGG:hsa:34`KO:K00249	GO:0030424^cellular_component^axon`GO:0070062^cellular_component^extracellular exosome`GO:0005759^cellular_component^mitochondrial matrix`GO:0005739^cellular_component^mitochondrion`GO:0005634^cellular_component^nucleus`GO:0003995^molecular_function^acyl-CoA dehydrogenase activity`GO:0009055^molecular_function^electron carrier activity`GO:0000062^molecular_function^fatty-acyl-CoA binding`GO:00506…	GO:0016627^molecular_function^oxidoreductase activity, acting on the CH-CH group of donors`GO:0050660^molecular_function^flavin adenine dinucleotide binding`GO:0008152^biological_process^metabolic process`GO:0055114^biological_process^oxidation-reduction process`GO:0003995^molecular_function^acyl-CoA dehydrogenase activity
VC83_00102	13.9946	18.6667	23.1565	17.9139	11.1746	0	0	87.254	179.475	31.4338	-1.48441	5.0206	0.0967662	0.266575	14.6474	43.6429	32.0447	-1.28793	0.733926	-1.75485	0.0792844	0.204171	VC83_00102-T1	ACADM_HUMAN^ACADM_HUMAN^Q:85-1251,H:40-414^27.41%ID^E:3e-35^RecName: Full=Medium-chain specific acyl-CoA dehydrogenase, mitochondrial;^Eukaryota; Metazoa; Chordata; Craniata; Vertebrata; Euteleostomi; Mammalia; Eutheria; Euarchontoglires; Primates; Haplorrhini; Catarrhini; Hominidae; Homo	.	VC83_00102-T1|m.250	1292-591[-]	.	.	sigP:0.156^19^0.266^0.178	ExpAA=21.16^PredHel=1^Topology=i68-90o	.	.	.	.
VC83_00103	1.42191	3.25505	0.476472	2.54399	0	0	0	0	0	0	7.46425	0.956442	0.110927	0.287826	1.53403	0	0.61361	1.01949	0.958475	1.06366	0.287484	0.471729	VC83_00103-T1	AXE2_TALPU^AXE2_TALPU^Q:234-19,H:23-92^69.44%ID^E:2e-26^RecName: Full=Acetylxylan esterase 2;^Eukaryota; Fungi; Dikarya; Ascomycota; Pezizomycotina; Eurotiomycetes; Eurotiomycetidae; Eurotiales; Trichocomaceae; Talaromyces	.	VC83_00103-T1|m.251	1-315[+]	.	.	sigP:0.178^19^0.386^0.219	.	.	.	.	.
VC83_00103	1.42191	3.25505	0.476472	2.54399	0	0	0	0	0	0	7.46425	0.956442	0.110927	0.287826	1.53403	0	0.61361	1.01949	0.958475	1.06366	0.287484	0.471729	VC83_00103-T1	AXE2_TALPU^AXE2_TALPU^Q:234-19,H:23-92^69.44%ID^E:2e-26^RecName: Full=Acetylxylan esterase 2;^Eukaryota; Fungi; Dikarya; Ascomycota; Pezizomycotina; Eurotiomycetes; Eurotiomycetidae; Eurotiales; Trichocomaceae; Talaromyces	.	VC83_00103-T1|m.252	315-16[-]	AXE2_TALPU^AXE2_TALPU^Q:12-99,H:7-92^65.91%ID^E:1e-29^RecName: Full=Acetylxylan esterase 2;^Eukaryota; Fungi; Dikarya; Ascomycota; Pezizomycotina; Eurotiomycetes; Eurotiomycetidae; Eurotiales; Trichocomaceae; Talaromyces	PF01083.19^Cutinase^Cutinase^35-98^E:9.4e-11	sigP:0.819^24^0.922^0.845	.	.	.	GO:0005576^cellular_component^extracellular region`GO:0046555^molecular_function^acetylxylan esterase activity`GO:0030245^biological_process^cellulose catabolic process`GO:0045493^biological_process^xylan catabolic process	GO:0016787^molecular_function^hydrolase activity`GO:0008152^biological_process^metabolic process
VC83_00104	23.7983	24.3132	25.1895	17.5429	0	25.919	19.3788	15.8644	33.6516	0	0.443072	4.36824	0.455306	0.661782	17.9726	13.1808	15.0975	0.332766	0.49033	0.678656	0.497356	0.670569	VC83_00104-T1	.	.	VC83_00104-T1|m.253	1-2547[+]	.	PF13489.3^Methyltransf_23^Methyltransferase domain^116-297^E:1.2e-11`PF08242.9^Methyltransf_12^Methyltransferase domain^129-258^E:1.3e-08`PF13649.3^Methyltransf_25^Methyltransferase domain^129-195^E:2.8e-06`PF01135.16^PCMT^Protein-L-isoaspartate(D-aspartate) O-methyltransferase (PCMT)^129-188^E:0.00034`PF11899.5^DUF3419^Protein of unknown function (DUF3419)^427-827^E:1.1e-157	sigP:0.168^16^0.171^0.147	ExpAA=18.71^PredHel=1^Topology=i13-35o	.	.	.	GO:0004719^molecular_function^protein-L-isoaspartate (D-aspartate) O-methyltransferase activity`GO:0006464^biological_process^cellular protein modification process
VC83_00104	23.7983	24.3132	25.1895	17.5429	0	25.919	19.3788	15.8644	33.6516	0	0.443072	4.36824	0.455306	0.661782	17.9726	13.1808	15.0975	0.332766	0.49033	0.678656	0.497356	0.670569	VC83_00104-T1	.	.	VC83_00104-T1|m.254	1059-727[-]	.	.	sigP:0.144^23^0.198^0.150	.	.	.	.	.
VC83_00105	29.7853	48.8258	20.9965	36.7818	11.1746	0	19.3788	39.6609	67.3032	62.8677	0.1017	5.06249	0.892807	0.962145	27.0934	28.1135	27.7055	0.0348541	0.514629	0.0677267	0.946003	0.97319	VC83_00105-T1	.	.	VC83_00105-T1|m.255	1-1053[+]	.	PF14610.3^DUF4448^Protein of unknown function (DUF4448)^78-243^E:4.6e-40	sigP:0.86^24^0.962^0.876	ExpAA=38.69^PredHel=1^Topology=o214-236i	.	.	.	.
VC83_00105	29.7853	48.8258	20.9965	36.7818	11.1746	0	19.3788	39.6609	67.3032	62.8677	0.1017	5.06249	0.892807	0.962145	27.0934	28.1135	27.7055	0.0348541	0.514629	0.0677267	0.946003	0.97319	VC83_00105-T1	.	.	VC83_00105-T1|m.256	1053-655[-]	.	.	sigP:0.165^19^0.285^0.202	.	.	.	.	.
VC83_00105	29.7853	48.8258	20.9965	36.7818	11.1746	0	19.3788	39.6609	67.3032	62.8677	0.1017	5.06249	0.892807	0.962145	27.0934	28.1135	27.7055	0.0348541	0.514629	0.0677267	0.946003	0.97319	VC83_00105-T1	.	.	VC83_00105-T1|m.257	495-821[+]	.	.	sigP:0.116^37^0.127^0.109	.	.	.	.	.
VC83_00108	137.177	126.083	199.8	199.332	22.3493	51.8381	58.1364	95.1862	22.4344	47.1508	1.6891	6.70379	0.000215164	0.00376538	131.917	40.8164	77.2568	1.56155	0.386384	4.04144	5.31243e-05	0.000851907	VC83_00108-T1	.	.	VC83_00108-T1|m.260	1-1701[+]	.	.	sigP:0.109^33^0.132^0.108	.	.	.	.	.
VC83_00108	137.177	126.083	199.8	199.332	22.3493	51.8381	58.1364	95.1862	22.4344	47.1508	1.6891	6.70379	0.000215164	0.00376538	131.917	40.8164	77.2568	1.56155	0.386384	4.04144	5.31243e-05	0.000851907	VC83_00108-T1	.	.	VC83_00108-T1|m.261	245-706[+]	.	.	sigP:0.13^43^0.174^0.122	.	.	.	.	.
VC83_00108	137.177	126.083	199.8	199.332	22.3493	51.8381	58.1364	95.1862	22.4344	47.1508	1.6891	6.70379	0.000215164	0.00376538	131.917	40.8164	77.2568	1.56155	0.386384	4.04144	5.31243e-05	0.000851907	VC83_00108-T1	.	.	VC83_00108-T1|m.262	1446-1015[-]	.	.	sigP:0.13^69^0.223^0.127	.	.	.	.	.
VC83_00109	12.6475	13.6181	12.7536	17.6489	33.5239	25.919	29.0682	23.7965	22.4344	15.7169	-0.847059	4.19063	0.15219	0.347693	11.2835	20.8703	17.0356	-0.858077	0.436829	-1.96433	0.0494916	0.150185	VC83_00109-T1	.	.	VC83_00109-T1|m.263	1-357[+]	.	.	sigP:0.11^29^0.135^0.110	.	.	.	.	.
VC83_00110	38.7658	39.4592	29.5571	32.8598	11.1746	17.2794	38.7576	39.6609	22.4344	0	0.610119	4.92073	0.284435	0.504147	27.8641	17.8675	21.8661	0.483782	0.432951	1.1174	0.263821	0.447058	VC83_00110-T1	.	.	VC83_00110-T1|m.264	1-621[+]	.	.	sigP:0.153^28^0.239^0.170	.	.	.	.	.
VC83_00110	38.7658	39.4592	29.5571	32.8598	11.1746	17.2794	38.7576	39.6609	22.4344	0	0.610119	4.92073	0.284435	0.504147	27.8641	17.8675	21.8661	0.483782	0.432951	1.1174	0.263821	0.447058	VC83_00110-T1	.	.	VC83_00110-T1|m.265	620-3[-]	.	.	sigP:0.14^29^0.161^0.129	ExpAA=48.77^PredHel=2^Topology=i115-137o157-179i	.	.	.	.
VC83_00115	212.164	175.042	267.571	119.196	55.8732	181.433	125.962	71.3896	190.692	47.1508	0.755841	7.21935	0.0965168	0.266327	152.839	93.5096	117.241	0.659313	0.39862	1.65399	0.0981293	0.235741	VC83_00115-T1	PSME4_XENLA^PSME4_XENLA^Q:154-3318,H:24-981^26.37%ID^E:4e-62^RecName: Full=Proteasome activator complex subunit 4;^Eukaryota; Metazoa; Chordata; Craniata; Vertebrata; Euteleostomi; Amphibia; Batrachia; Anura; Pipoidea; Pipidae; Xenopodinae; Xenopus; Xenopus`PSME4_XENLA^PSME4_XENLA^Q:4078-5823,H:1253-1821^23.77%ID^E:6e-17^RecName: Full=Proteasome activator complex subunit 4;^Eukaryota; Metazoa; Ch…	.	VC83_00115-T1|m.270	1-5844[+]	PSM4B_DANRE^PSM4B_DANRE^Q:49-1610,H:19-1495^24.23%ID^E:8e-75^RecName: Full=Proteasome activator complex subunit 4B;^Eukaryota; Metazoa; Chordata; Craniata; Vertebrata; Euteleostomi; Actinopterygii; Neopterygii; Teleostei; Ostariophysi; Cypriniformes; Cyprinidae; Danio`PSM4B_DANRE^PSM4B_DANRE^Q:1754-1941,H:1634-1818^35.23%ID^E:2e-20^RecName: Full=Proteasome activator complex subunit 4B;^Eukaryota;…	PF16547.2^BLM10_N^Proteasome-substrate-size regulator, N-terminal^17-86^E:1.8e-19`PF16507.2^BLM10_mid^Proteasome-substrate-size regulator, mid region^373-900^E:6.8e-198`PF11919.5^DUF3437^Domain of unknown function (DUF3437)^1859-1947^E:5.2e-29	sigP:0.143^60^0.13^0.120	.	ENOG410XP7J^Proteasome (Prosome, macropain) activator subunit 4	.	GO:0005829^cellular_component^cytosol`GO:0016607^cellular_component^nuclear speck`GO:0005634^cellular_component^nucleus`GO:1990111^cellular_component^spermatoproteasome complex`GO:0070577^molecular_function^lysine-acetylated histone binding`GO:0016504^molecular_function^peptidase activator activity`GO:0006974^biological_process^cellular response to DNA damage stimulus`GO:0006281^biological_proces…	.
VC83_00115	212.164	175.042	267.571	119.196	55.8732	181.433	125.962	71.3896	190.692	47.1508	0.755841	7.21935	0.0965168	0.266327	152.839	93.5096	117.241	0.659313	0.39862	1.65399	0.0981293	0.235741	VC83_00115-T1	PSME4_XENLA^PSME4_XENLA^Q:154-3318,H:24-981^26.37%ID^E:4e-62^RecName: Full=Proteasome activator complex subunit 4;^Eukaryota; Metazoa; Chordata; Craniata; Vertebrata; Euteleostomi; Amphibia; Batrachia; Anura; Pipoidea; Pipidae; Xenopodinae; Xenopus; Xenopus`PSME4_XENLA^PSME4_XENLA^Q:4078-5823,H:1253-1821^23.77%ID^E:6e-17^RecName: Full=Proteasome activator complex subunit 4;^Eukaryota; Metazoa; Ch…	.	VC83_00115-T1|m.271	3195-2665[-]	.	.	sigP:0.105^25^0.118^0.101	.	.	.	.	.
VC83_00115	212.164	175.042	267.571	119.196	55.8732	181.433	125.962	71.3896	190.692	47.1508	0.755841	7.21935	0.0965168	0.266327	152.839	93.5096	117.241	0.659313	0.39862	1.65399	0.0981293	0.235741	VC83_00115-T1	PSME4_XENLA^PSME4_XENLA^Q:154-3318,H:24-981^26.37%ID^E:4e-62^RecName: Full=Proteasome activator complex subunit 4;^Eukaryota; Metazoa; Chordata; Craniata; Vertebrata; Euteleostomi; Amphibia; Batrachia; Anura; Pipoidea; Pipidae; Xenopodinae; Xenopus; Xenopus`PSME4_XENLA^PSME4_XENLA^Q:4078-5823,H:1253-1821^23.77%ID^E:6e-17^RecName: Full=Proteasome activator complex subunit 4;^Eukaryota; Metazoa; Ch…	.	VC83_00115-T1|m.272	2276-1770[-]	.	.	sigP:0.543^22^0.851^0.574	.	.	.	.	.
VC83_00115	212.164	175.042	267.571	119.196	55.8732	181.433	125.962	71.3896	190.692	47.1508	0.755841	7.21935	0.0965168	0.266327	152.839	93.5096	117.241	0.659313	0.39862	1.65399	0.0981293	0.235741	VC83_00115-T1	PSME4_XENLA^PSME4_XENLA^Q:154-3318,H:24-981^26.37%ID^E:4e-62^RecName: Full=Proteasome activator complex subunit 4;^Eukaryota; Metazoa; Chordata; Craniata; Vertebrata; Euteleostomi; Amphibia; Batrachia; Anura; Pipoidea; Pipidae; Xenopodinae; Xenopus; Xenopus`PSME4_XENLA^PSME4_XENLA^Q:4078-5823,H:1253-1821^23.77%ID^E:6e-17^RecName: Full=Proteasome activator complex subunit 4;^Eukaryota; Metazoa; Ch…	.	VC83_00115-T1|m.273	4661-5134[+]	.	.	sigP:0.152^11^0.265^0.165	.	.	.	.	.
VC83_00115	212.164	175.042	267.571	119.196	55.8732	181.433	125.962	71.3896	190.692	47.1508	0.755841	7.21935	0.0965168	0.266327	152.839	93.5096	117.241	0.659313	0.39862	1.65399	0.0981293	0.235741	VC83_00115-T1	PSME4_XENLA^PSME4_XENLA^Q:154-3318,H:24-981^26.37%ID^E:4e-62^RecName: Full=Proteasome activator complex subunit 4;^Eukaryota; Metazoa; Chordata; Craniata; Vertebrata; Euteleostomi; Amphibia; Batrachia; Anura; Pipoidea; Pipidae; Xenopodinae; Xenopus; Xenopus`PSME4_XENLA^PSME4_XENLA^Q:4078-5823,H:1253-1821^23.77%ID^E:6e-17^RecName: Full=Proteasome activator complex subunit 4;^Eukaryota; Metazoa; Ch…	.	VC83_00115-T1|m.274	5844-5425[-]	.	.	sigP:0.141^24^0.293^0.141	.	.	.	.	.
VC83_00115	212.164	175.042	267.571	119.196	55.8732	181.433	125.962	71.3896	190.692	47.1508	0.755841	7.21935	0.0965168	0.266327	152.839	93.5096	117.241	0.659313	0.39862	1.65399	0.0981293	0.235741	VC83_00115-T1	PSME4_XENLA^PSME4_XENLA^Q:154-3318,H:24-981^26.37%ID^E:4e-62^RecName: Full=Proteasome activator complex subunit 4;^Eukaryota; Metazoa; Chordata; Craniata; Vertebrata; Euteleostomi; Amphibia; Batrachia; Anura; Pipoidea; Pipidae; Xenopodinae; Xenopus; Xenopus`PSME4_XENLA^PSME4_XENLA^Q:4078-5823,H:1253-1821^23.77%ID^E:6e-17^RecName: Full=Proteasome activator complex subunit 4;^Eukaryota; Metazoa; Ch…	.	VC83_00115-T1|m.275	2367-1954[-]	.	.	sigP:0.107^11^0.123^0.106	.	.	.	.	.
VC83_00115	212.164	175.042	267.571	119.196	55.8732	181.433	125.962	71.3896	190.692	47.1508	0.755841	7.21935	0.0965168	0.266327	152.839	93.5096	117.241	0.659313	0.39862	1.65399	0.0981293	0.235741	VC83_00115-T1	PSME4_XENLA^PSME4_XENLA^Q:154-3318,H:24-981^26.37%ID^E:4e-62^RecName: Full=Proteasome activator complex subunit 4;^Eukaryota; Metazoa; Chordata; Craniata; Vertebrata; Euteleostomi; Amphibia; Batrachia; Anura; Pipoidea; Pipidae; Xenopodinae; Xenopus; Xenopus`PSME4_XENLA^PSME4_XENLA^Q:4078-5823,H:1253-1821^23.77%ID^E:6e-17^RecName: Full=Proteasome activator complex subunit 4;^Eukaryota; Metazoa; Ch…	.	VC83_00115-T1|m.276	4289-3888[-]	.	.	sigP:0.137^11^0.236^0.139	.	.	.	.	.
VC83_00115	212.164	175.042	267.571	119.196	55.8732	181.433	125.962	71.3896	190.692	47.1508	0.755841	7.21935	0.0965168	0.266327	152.839	93.5096	117.241	0.659313	0.39862	1.65399	0.0981293	0.235741	VC83_00115-T1	PSME4_XENLA^PSME4_XENLA^Q:154-3318,H:24-981^26.37%ID^E:4e-62^RecName: Full=Proteasome activator complex subunit 4;^Eukaryota; Metazoa; Chordata; Craniata; Vertebrata; Euteleostomi; Amphibia; Batrachia; Anura; Pipoidea; Pipidae; Xenopodinae; Xenopus; Xenopus`PSME4_XENLA^PSME4_XENLA^Q:4078-5823,H:1253-1821^23.77%ID^E:6e-17^RecName: Full=Proteasome activator complex subunit 4;^Eukaryota; Metazoa; Ch…	.	VC83_00115-T1|m.277	50-403[+]	.	.	sigP:0.25^25^0.297^0.223	.	.	.	.	.
VC83_00116	2026.9	1118.48	1253.01	582.838	2469.6	3118.92	988.318	1054.98	1278.76	911.582	-0.39893	10.5311	0.426701	0.638592	978.741	1356.5	1205.4	-0.447586	0.429977	-1.04095	0.297897	0.482836	VC83_00116-T1	.	.	VC83_00116-T1|m.278	1-1536[+]	IF2_CLOPH^IF2_CLOPH^Q:397-506,H:284-425^44.37%ID^E:7e-08^RecName: Full=Translation initiation factor IF-2 {ECO:0000255|HAMAP-Rule:MF_00100};^Bacteria; Firmicutes; Clostridia; Clostridiales; Lachnospiraceae`IF2_CLOPH^IF2_CLOPH^Q:397-486,H:347-442^48%ID^E:6e-06^RecName: Full=Translation initiation factor IF-2 {ECO:0000255|HAMAP-Rule:MF_00100};^Bacteria; Firmicutes; Clostridia; Clostridiales; Lachno…	PF10138.6^vWA-TerF-like^vWA found in TerF C terminus^173-355^E:4.9e-08	sigP:0.14^19^0.214^0.151	.	COG0532^One of the essential components for the initiation of protein synthesis. Protects formylmethionyl-tRNA from spontaneous hydrolysis and promotes its binding to the 30S ribosomal subunits. Also involved in the hydrolysis of GTP during the formation of the 70S ribosomal complex (By similarity)	KEGG:cpy:Cphy_2774`KO:K02519	GO:0005737^cellular_component^cytoplasm`GO:0005525^molecular_function^GTP binding`GO:0003924^molecular_function^GTPase activity`GO:0003743^molecular_function^translation initiation factor activity	.
VC83_00116	2026.9	1118.48	1253.01	582.838	2469.6	3118.92	988.318	1054.98	1278.76	911.582	-0.39893	10.5311	0.426701	0.638592	978.741	1356.5	1205.4	-0.447586	0.429977	-1.04095	0.297897	0.482836	VC83_00116-T1	.	.	VC83_00116-T1|m.279	2-658[+]	.	.	sigP:0.204^11^0.49^0.246	.	.	.	.	.
VC83_00116	2026.9	1118.48	1253.01	582.838	2469.6	3118.92	988.318	1054.98	1278.76	911.582	-0.39893	10.5311	0.426701	0.638592	978.741	1356.5	1205.4	-0.447586	0.429977	-1.04095	0.297897	0.482836	VC83_00116-T1	.	.	VC83_00116-T1|m.280	3-473[+]	.	.	sigP:0.15^12^0.269^0.174	.	.	.	.	.
VC83_00116	2026.9	1118.48	1253.01	582.838	2469.6	3118.92	988.318	1054.98	1278.76	911.582	-0.39893	10.5311	0.426701	0.638592	978.741	1356.5	1205.4	-0.447586	0.429977	-1.04095	0.297897	0.482836	VC83_00116-T1	.	.	VC83_00116-T1|m.281	1536-1096[-]	.	.	sigP:0.139^11^0.211^0.160	.	.	.	.	.
VC83_00116	2026.9	1118.48	1253.01	582.838	2469.6	3118.92	988.318	1054.98	1278.76	911.582	-0.39893	10.5311	0.426701	0.638592	978.741	1356.5	1205.4	-0.447586	0.429977	-1.04095	0.297897	0.482836	VC83_00116-T1	.	.	VC83_00116-T1|m.282	1163-1534[+]	.	.	sigP:0.115^48^0.171^0.110	.	.	.	.	.
VC83_00116	2026.9	1118.48	1253.01	582.838	2469.6	3118.92	988.318	1054.98	1278.76	911.582	-0.39893	10.5311	0.426701	0.638592	978.741	1356.5	1205.4	-0.447586	0.429977	-1.04095	0.297897	0.482836	VC83_00116-T1	.	.	VC83_00116-T1|m.283	1318-974[-]	.	.	sigP:0.111^64^0.157^0.107	.	.	.	.	.
VC83_00116	2026.9	1118.48	1253.01	582.838	2469.6	3118.92	988.318	1054.98	1278.76	911.582	-0.39893	10.5311	0.426701	0.638592	978.741	1356.5	1205.4	-0.447586	0.429977	-1.04095	0.297897	0.482836	VC83_00116-T1	.	.	VC83_00116-T1|m.284	833-525[-]	.	.	sigP:0.188^20^0.406^0.228	.	.	.	.	.
VC83_00117	45.2766	73.6705	37.2919	31.2699	0	0	9.6894	15.8644	0	15.7169	2.79195	4.92998	0.000351323	0.00519075	37.0479	5.67787	18.2259	2.32678	0.654005	3.55774	0.000374065	0.0039874	VC83_00117-T1	.	.	VC83_00117-T1|m.285	1-1836[+]	.	.	sigP:0.105^28^0.112^0.103	.	.	.	.	.
VC83_00117	45.2766	73.6705	37.2919	31.2699	0	0	9.6894	15.8644	0	15.7169	2.79195	4.92998	0.000351323	0.00519075	37.0479	5.67787	18.2259	2.32678	0.654005	3.55774	0.000374065	0.0039874	VC83_00117-T1	.	.	VC83_00117-T1|m.286	1835-1428[-]	.	.	sigP:0.174^33^0.316^0.184	.	.	.	.	.
VC83_00118	91.0023	96.4558	114.067	90.4176	22.3493	34.5587	77.5152	206.237	67.3032	31.4338	0.362484	6.43174	0.445783	0.652517	77.7399	60.4201	67.348	0.282978	0.467246	0.60563	0.54476	0.709165	VC83_00118-T1	ALP14_SCHPO^ALP14_SCHPO^Q:13-1500,H:6-501^42.77%ID^E:8e-99^RecName: Full=Spindle pole body component alp14;^Eukaryota; Fungi; Dikarya; Ascomycota; Taphrinomycotina; Schizosaccharomycetes; Schizosaccharomycetales; Schizosaccharomycetaceae; Schizosaccharomyces	.	VC83_00118-T1|m.287	1-2682[+]	ALP14_SCHPO^ALP14_SCHPO^Q:3-531,H:4-535^41.51%ID^E:2e-125^RecName: Full=Spindle pole body component alp14;^Eukaryota; Fungi; Dikarya; Ascomycota; Taphrinomycotina; Schizosaccharomycetes; Schizosaccharomycetales; Schizosaccharomycetaceae; Schizosaccharomyces	.	sigP:0.106^52^0.12^0.105	.	.	KEGG:spo:SPCC895.07`KO:K16803	GO:0000942^cellular_component^condensed nuclear chromosome outer kinetochore`GO:0005881^cellular_component^cytoplasmic microtubule`GO:0005829^cellular_component^cytosol`GO:0015630^cellular_component^microtubule cytoskeleton`GO:0072686^cellular_component^mitotic spindle`GO:0044732^cellular_component^mitotic spindle pole body`GO:0005634^cellular_component^nucleus`GO:0070850^cellular_component^TACC/…	.
VC83_00118	91.0023	96.4558	114.067	90.4176	22.3493	34.5587	77.5152	206.237	67.3032	31.4338	0.362484	6.43174	0.445783	0.652517	77.7399	60.4201	67.348	0.282978	0.467246	0.60563	0.54476	0.709165	VC83_00118-T1	ALP14_SCHPO^ALP14_SCHPO^Q:13-1500,H:6-501^42.77%ID^E:8e-99^RecName: Full=Spindle pole body component alp14;^Eukaryota; Fungi; Dikarya; Ascomycota; Taphrinomycotina; Schizosaccharomycetes; Schizosaccharomycetales; Schizosaccharomycetaceae; Schizosaccharomyces	.	VC83_00118-T1|m.288	2682-1669[-]	.	.	sigP:0.144^12^0.275^0.154	.	.	.	.	.
VC83_00118	91.0023	96.4558	114.067	90.4176	22.3493	34.5587	77.5152	206.237	67.3032	31.4338	0.362484	6.43174	0.445783	0.652517	77.7399	60.4201	67.348	0.282978	0.467246	0.60563	0.54476	0.709165	VC83_00118-T1	ALP14_SCHPO^ALP14_SCHPO^Q:13-1500,H:6-501^42.77%ID^E:8e-99^RecName: Full=Spindle pole body component alp14;^Eukaryota; Fungi; Dikarya; Ascomycota; Taphrinomycotina; Schizosaccharomycetes; Schizosaccharomycetales; Schizosaccharomycetaceae; Schizosaccharomyces	.	VC83_00118-T1|m.289	2680-2120[-]	.	.	sigP:0.108^37^0.12^0.103	.	.	.	.	.
VC83_00118	91.0023	96.4558	114.067	90.4176	22.3493	34.5587	77.5152	206.237	67.3032	31.4338	0.362484	6.43174	0.445783	0.652517	77.7399	60.4201	67.348	0.282978	0.467246	0.60563	0.54476	0.709165	VC83_00118-T1	ALP14_SCHPO^ALP14_SCHPO^Q:13-1500,H:6-501^42.77%ID^E:8e-99^RecName: Full=Spindle pole body component alp14;^Eukaryota; Fungi; Dikarya; Ascomycota; Taphrinomycotina; Schizosaccharomycetes; Schizosaccharomycetales; Schizosaccharomycetaceae; Schizosaccharomyces	.	VC83_00118-T1|m.290	1424-969[-]	.	.	sigP:0.12^12^0.174^0.130	.	.	.	.	.
VC83_00118	91.0023	96.4558	114.067	90.4176	22.3493	34.5587	77.5152	206.237	67.3032	31.4338	0.362484	6.43174	0.445783	0.652517	77.7399	60.4201	67.348	0.282978	0.467246	0.60563	0.54476	0.709165	VC83_00118-T1	ALP14_SCHPO^ALP14_SCHPO^Q:13-1500,H:6-501^42.77%ID^E:8e-99^RecName: Full=Spindle pole body component alp14;^Eukaryota; Fungi; Dikarya; Ascomycota; Taphrinomycotina; Schizosaccharomycetes; Schizosaccharomycetales; Schizosaccharomycetaceae; Schizosaccharomyces	.	VC83_00118-T1|m.291	2681-2316[-]	.	.	sigP:0.41^25^0.603^0.416	ExpAA=45.40^PredHel=2^Topology=i5-27o42-64i	.	.	.	.
VC83_00118	91.0023	96.4558	114.067	90.4176	22.3493	34.5587	77.5152	206.237	67.3032	31.4338	0.362484	6.43174	0.445783	0.652517	77.7399	60.4201	67.348	0.282978	0.467246	0.60563	0.54476	0.709165	VC83_00118-T1	ALP14_SCHPO^ALP14_SCHPO^Q:13-1500,H:6-501^42.77%ID^E:8e-99^RecName: Full=Spindle pole body component alp14;^Eukaryota; Fungi; Dikarya; Ascomycota; Taphrinomycotina; Schizosaccharomycetes; Schizosaccharomycetales; Schizosaccharomycetaceae; Schizosaccharomyces	.	VC83_00118-T1|m.292	2-301[+]	.	.	sigP:0.113^11^0.14^0.108	.	.	.	.	.
VC83_00119	57.6996	56.6645	85.0502	41.5518	122.921	103.676	38.7576	47.5931	44.8688	0	-0.0352431	5.92434	1	1	47.6632	49.4339	48.7256	-0.0947944	0.432966	-0.218942	0.826695	0.905982	VC83_00119-T1	YKR3_SCHPO^YKR3_SCHPO^Q:1144-2685,H:256-772^24.07%ID^E:5e-34^RecName: Full=G-patch domain-containing protein C1486.03;^Eukaryota; Fungi; Dikarya; Ascomycota; Taphrinomycotina; Schizosaccharomycetes; Schizosaccharomycetales; Schizosaccharomycetaceae; Schizosaccharomyces	.	VC83_00119-T1|m.293	1-2754[+]	YKR3_SCHPO^YKR3_SCHPO^Q:222-895,H:113-772^25.42%ID^E:7e-61^RecName: Full=G-patch domain-containing protein C1486.03;^Eukaryota; Fungi; Dikarya; Ascomycota; Taphrinomycotina; Schizosaccharomycetes; Schizosaccharomycetales; Schizosaccharomycetaceae; Schizosaccharomyces	PF12457.5^TIP_N^Tuftelin interacting protein N terminal^18-98^E:9.3e-12`PF12656.4^G-patch_2^DExH-box splicing factor binding site^222-271^E:4.7e-07`PF01585.20^G-patch^G-patch domain^226-267^E:5.6e-14`PF07842.9^GCFC^GC-rich sequence DNA-binding factor-like protein^455-749^E:8.2e-78	sigP:0.113^44^0.131^0.108	.	.	KEGG:spo:SPAC1486.03c`KO:K13103	GO:0005737^cellular_component^cytoplasm`GO:0044732^cellular_component^mitotic spindle pole body`GO:0005634^cellular_component^nucleus`GO:0005681^cellular_component^spliceosomal complex`GO:0071008^cellular_component^U2-type post-mRNA release spliceosomal complex`GO:0003677^molecular_function^DNA binding`GO:0003723^molecular_function^RNA binding`GO:0045292^biological_process^mRNA cis splicing, via …	GO:0003676^molecular_function^nucleic acid binding`GO:0003677^molecular_function^DNA binding`GO:0006355^biological_process^regulation of transcription, DNA-templated`GO:0005634^cellular_component^nucleus
VC83_00119	57.6996	56.6645	85.0502	41.5518	122.921	103.676	38.7576	47.5931	44.8688	0	-0.0352431	5.92434	1	1	47.6632	49.4339	48.7256	-0.0947944	0.432966	-0.218942	0.826695	0.905982	VC83_00119-T1	YKR3_SCHPO^YKR3_SCHPO^Q:1144-2685,H:256-772^24.07%ID^E:5e-34^RecName: Full=G-patch domain-containing protein C1486.03;^Eukaryota; Fungi; Dikarya; Ascomycota; Taphrinomycotina; Schizosaccharomycetes; Schizosaccharomycetales; Schizosaccharomycetaceae; Schizosaccharomyces	.	VC83_00119-T1|m.294	761-96[-]	.	.	sigP:0.209^36^0.506^0.244	.	.	.	.	.
VC83_00119	57.6996	56.6645	85.0502	41.5518	122.921	103.676	38.7576	47.5931	44.8688	0	-0.0352431	5.92434	1	1	47.6632	49.4339	48.7256	-0.0947944	0.432966	-0.218942	0.826695	0.905982	VC83_00119-T1	YKR3_SCHPO^YKR3_SCHPO^Q:1144-2685,H:256-772^24.07%ID^E:5e-34^RecName: Full=G-patch domain-containing protein C1486.03;^Eukaryota; Fungi; Dikarya; Ascomycota; Taphrinomycotina; Schizosaccharomycetes; Schizosaccharomycetales; Schizosaccharomycetaceae; Schizosaccharomyces	.	VC83_00119-T1|m.295	2754-2152[-]	.	.	sigP:0.11^57^0.161^0.108	.	.	.	.	.
VC83_00119	57.6996	56.6645	85.0502	41.5518	122.921	103.676	38.7576	47.5931	44.8688	0	-0.0352431	5.92434	1	1	47.6632	49.4339	48.7256	-0.0947944	0.432966	-0.218942	0.826695	0.905982	VC83_00119-T1	YKR3_SCHPO^YKR3_SCHPO^Q:1144-2685,H:256-772^24.07%ID^E:5e-34^RecName: Full=G-patch domain-containing protein C1486.03;^Eukaryota; Fungi; Dikarya; Ascomycota; Taphrinomycotina; Schizosaccharomycetes; Schizosaccharomycetales; Schizosaccharomycetaceae; Schizosaccharomyces	.	VC83_00119-T1|m.296	1523-1062[-]	.	.	sigP:0.182^49^0.304^0.177	.	.	.	.	.
VC83_00120	129.319	119.507	264.632	142.463	55.8732	95.0365	106.583	126.915	67.3032	47.1508	0.922496	6.91328	0.0299223	0.123306	130.176	68.8259	93.3661	0.83826	0.374683	2.23725	0.0252699	0.0938365	VC83_00120-T1	SCD1_SCHPO^SCD1_SCHPO^Q:283-1710,H:59-544^33.53%ID^E:4e-64^RecName: Full=Rho guanine nucleotide exchange factor scd1;^Eukaryota; Fungi; Dikarya; Ascomycota; Taphrinomycotina; Schizosaccharomycetes; Schizosaccharomycetales; Schizosaccharomycetaceae; Schizosaccharomyces`SCD1_SCHPO^SCD1_SCHPO^Q:2710-2988,H:773-866^30.21%ID^E:4e-05^RecName: Full=Rho guanine nucleotide exchange factor scd1;^Eukaryota;…	.	VC83_00120-T1|m.297	1-3009[+]	SCD1_SCHPO^SCD1_SCHPO^Q:95-570,H:59-544^33.73%ID^E:2e-75^RecName: Full=Rho guanine nucleotide exchange factor scd1;^Eukaryota; Fungi; Dikarya; Ascomycota; Taphrinomycotina; Schizosaccharomycetes; Schizosaccharomycetales; Schizosaccharomycetaceae; Schizosaccharomyces`SCD1_SCHPO^SCD1_SCHPO^Q:904-996,H:773-866^30.21%ID^E:4e-05^RecName: Full=Rho guanine nucleotide exchange factor scd1;^Eukaryota; Fun…	PF06395.8^CDC24^CDC24 Calponin^129-216^E:8.6e-30`PF00621.17^RhoGEF^RhoGEF domain^249-418^E:6.2e-28`PF15411.3^PH_10^Pleckstrin homology domain^447-567^E:7.1e-39`PF00564.21^PB1^PB1 domain^907-980^E:7.8e-08	sigP:0.134^11^0.194^0.144	.	.	KEGG:spo:SPAC16E8.09`KO:K11236	GO:0071521^cellular_component^Cdc42 GTPase complex`GO:0051285^cellular_component^cell cortex of cell tip`GO:1902716^cellular_component^cell cortex of growing cell tip`GO:0032153^cellular_component^cell division site`GO:0051286^cellular_component^cell tip`GO:0005829^cellular_component^cytosol`GO:0005622^cellular_component^intracellular`GO:0043332^cellular_component^mating projection tip`GO:0072686…	GO:0005089^molecular_function^Rho guanyl-nucleotide exchange factor activity`GO:0035023^biological_process^regulation of Rho protein signal transduction`GO:0005515^molecular_function^protein binding
VC83_00121	174.072	160.095	256.119	188.785	89.3971	60.4778	48.447	142.779	123.389	78.5846	1.08864	7.10474	0.00930049	0.0560663	154.672	75.4112	107.115	0.998267	0.328696	3.03705	0.00238905	0.0168326	VC83_00121-T1	FBW1A_HUMAN^FBW1A_HUMAN^Q:883-1719,H:282-513^36.17%ID^E:2e-43^RecName: Full=F-box/WD repeat-containing protein 1A;^Eukaryota; Metazoa; Chordata; Craniata; Vertebrata; Euteleostomi; Mammalia; Eutheria; Euarchontoglires; Primates; Haplorrhini; Catarrhini; Hominidae; Homo	.	VC83_00121-T1|m.298	1-2796[+]	FBW1A_HUMAN^FBW1A_HUMAN^Q:295-573,H:282-513^36.17%ID^E:4e-44^RecName: Full=F-box/WD repeat-containing protein 1A;^Eukaryota; Metazoa; Chordata; Craniata; Vertebrata; Euteleostomi; Mammalia; Eutheria; Euarchontoglires; Primates; Haplorrhini; Catarrhini; Hominidae; Homo	PF00646.30^F-box^F-box domain^77-106^E:0.00058`PF00400.29^WD40^WD domain, G-beta repeat^318-346^E:0.00036`PF00400.29^WD40^WD domain, G-beta repeat^357-390^E:2.7e-05`PF00400.29^WD40^WD domain, G-beta repeat^479-512^E:0.024`PF00400.29^WD40^WD domain, G-beta repeat^517-552^E:0.00023	sigP:0.106^35^0.114^0.101	.	ENOG410XTA8^F-box and WD repeat domain containing 11	.	GO:0005829^cellular_component^cytosol`GO:0005654^cellular_component^nucleoplasm`GO:0019005^cellular_component^SCF ubiquitin ligase complex`GO:0016874^molecular_function^ligase activity`GO:0061630^molecular_function^ubiquitin protein ligase activity`GO:0031145^biological_process^anaphase-promoting complex-dependent proteasomal ubiquitin-dependent protein catabolic process`GO:0060444^biological_pro…	GO:0005515^molecular_function^protein binding
VC83_00122	0.898049	0.664296	4.25648	1.32499	0	0	0	0	0	0	7.33282	0.871997	0.192355	0.399788	1.41894	0	0.567578	0.959804	0.956606	1.00334	NA	1	VC83_00122-T1	.	.	VC83_00122-T1|m.299	1-2388[+]	.	.	sigP:0.207^25^0.413^0.210	.	.	.	.	.
VC83_00122	0.898049	0.664296	4.25648	1.32499	0	0	0	0	0	0	7.33282	0.871997	0.192355	0.399788	1.41894	0	0.567578	0.959804	0.956606	1.00334	NA	1	VC83_00122-T1	.	.	VC83_00122-T1|m.300	1682-2020[+]	.	.	sigP:0.13^25^0.206^0.131	.	.	.	.	.
VC83_00122	0.898049	0.664296	4.25648	1.32499	0	0	0	0	0	0	7.33282	0.871997	0.192355	0.399788	1.41894	0	0.567578	0.959804	0.956606	1.00334	NA	1	VC83_00122-T1	.	.	VC83_00122-T1|m.301	2051-2386[+]	.	.	sigP:0.197^33^0.352^0.193	ExpAA=13.75^PredHel=1^Topology=i93-110o	.	.	.	.
VC83_00122	0.898049	0.664296	4.25648	1.32499	0	0	0	0	0	0	7.33282	0.871997	0.192355	0.399788	1.41894	0	0.567578	0.959804	0.956606	1.00334	NA	1	VC83_00122-T1	.	.	VC83_00122-T1|m.302	321-1[-]	.	.	sigP:0.183^57^0.344^0.181	.	.	.	.	.
VC83_00124	2.84382	6.64296	1.00059	5.14098	0	0	0	0	0	0	8.48743	1.84237	0.0356369	0.139553	3.11455	0	1.24582	1.53235	0.962869	1.59144	0.111511	0.256546	VC83_00124-T1	.	.	VC83_00124-T1|m.305	1-384[+]	.	.	sigP:0.148^48^0.258^0.137	.	.	.	.	.
VC83_00124	2.84382	6.64296	1.00059	5.14098	0	0	0	0	0	0	8.48743	1.84237	0.0356369	0.139553	3.11455	0	1.24582	1.53235	0.962869	1.59144	0.111511	0.256546	VC83_00124-T1	.	.	VC83_00124-T1|m.306	383-3[-]	.	.	sigP:0.131^24^0.286^0.141	.	.	.	.	.
VC83_00125	22.3015	21.9218	42.6442	24.7509	0	8.63968	9.6894	31.7287	22.4344	15.7169	0.874993	4.52609	0.203948	0.415548	22.1536	12.2137	16.1897	0.74486	0.548534	1.35791	0.174493	0.343572	VC83_00125-T1	NPR2_SCHPO^NPR2_SCHPO^Q:4-1245,H:19-408^34.69%ID^E:5e-69^RecName: Full=Nitrogen permease regulator 2 homolog;^Eukaryota; Fungi; Dikarya; Ascomycota; Taphrinomycotina; Schizosaccharomycetes; Schizosaccharomycetales; Schizosaccharomycetaceae; Schizosaccharomyces	.	VC83_00125-T1|m.307	1-1251[+]	NPR2_SCHPO^NPR2_SCHPO^Q:2-415,H:19-408^34.69%ID^E:9e-79^RecName: Full=Nitrogen permease regulator 2 homolog;^Eukaryota; Fungi; Dikarya; Ascomycota; Taphrinomycotina; Schizosaccharomycetes; Schizosaccharomycetales; Schizosaccharomycetaceae; Schizosaccharomyces	PF06218.8^NPR2^Nitrogen permease regulator 2^2-285^E:5.1e-112`PF06218.8^NPR2^Nitrogen permease regulator 2^290-403^E:3.7e-16	sigP:0.143^16^0.203^0.154	.	.	KEGG:spo:SPAC23H3.03c	GO:0005829^cellular_component^cytosol`GO:1990130^cellular_component^Iml1 complex`GO:0005634^cellular_component^nucleus`GO:0035859^cellular_component^Seh1-associated complex`GO:0034198^biological_process^cellular response to amino acid starvation`GO:2000785^biological_process^regulation of autophagosome assembly`GO:0070881^biological_process^regulation of proline transport`GO:0032006^biological_pr…	.
VC83_00125	22.3015	21.9218	42.6442	24.7509	0	8.63968	9.6894	31.7287	22.4344	15.7169	0.874993	4.52609	0.203948	0.415548	22.1536	12.2137	16.1897	0.74486	0.548534	1.35791	0.174493	0.343572	VC83_00125-T1	NPR2_SCHPO^NPR2_SCHPO^Q:4-1245,H:19-408^34.69%ID^E:5e-69^RecName: Full=Nitrogen permease regulator 2 homolog;^Eukaryota; Fungi; Dikarya; Ascomycota; Taphrinomycotina; Schizosaccharomycetes; Schizosaccharomycetales; Schizosaccharomycetaceae; Schizosaccharomyces	.	VC83_00125-T1|m.308	708-1[-]	.	.	sigP:0.107^53^0.118^0.101	.	.	.	.	.
VC83_00125	22.3015	21.9218	42.6442	24.7509	0	8.63968	9.6894	31.7287	22.4344	15.7169	0.874993	4.52609	0.203948	0.415548	22.1536	12.2137	16.1897	0.74486	0.548534	1.35791	0.174493	0.343572	VC83_00125-T1	NPR2_SCHPO^NPR2_SCHPO^Q:4-1245,H:19-408^34.69%ID^E:5e-69^RecName: Full=Nitrogen permease regulator 2 homolog;^Eukaryota; Fungi; Dikarya; Ascomycota; Taphrinomycotina; Schizosaccharomycetes; Schizosaccharomycetales; Schizosaccharomycetaceae; Schizosaccharomyces	.	VC83_00125-T1|m.309	1251-880[-]	.	.	sigP:0.121^51^0.174^0.117	.	.	.	.	.
VC83_00126	3.36768	5.58009	14.3259	4.34598	0	0	0	0	0	0	9.273	2.52335	0.00599531	0.0411277	5.47649	0	2.1906	2.02996	0.955831	2.12376	NA	1	VC83_00126-T1	CHIA1_EMENI^CHIA1_EMENI^Q:91-1098,H:33-336^38.62%ID^E:1e-55^RecName: Full=Endochitinase A;^Eukaryota; Fungi; Dikarya; Ascomycota; Pezizomycotina; Eurotiomycetes; Eurotiomycetidae; Eurotiales; Aspergillaceae; Aspergillus	.	VC83_00126-T1|m.310	1-1797[+]	CHIA1_ASPFM^CHIA1_ASPFM^Q:9-400,H:12-358^37.91%ID^E:2e-72^RecName: Full=Endochitinase A1;^Eukaryota; Fungi; Dikarya; Ascomycota; Pezizomycotina; Eurotiomycetes; Eurotiomycetidae; Eurotiales; Aspergillaceae; Aspergillus	PF00704.25^Glyco_hydro_18^Glycosyl hydrolases family 18^29-343^E:3.2e-18	sigP:0.386^20^0.86^0.592	.	.	.	GO:0031225^cellular_component^anchored component of membrane`GO:0005618^cellular_component^cell wall`GO:0005576^cellular_component^extracellular region`GO:0005886^cellular_component^plasma membrane`GO:0008061^molecular_function^chitin binding`GO:0004568^molecular_function^chitinase activity`GO:0006032^biological_process^chitin catabolic process`GO:0000272^biological_process^polysaccharide catabol…	GO:0004553^molecular_function^hydrolase activity, hydrolyzing O-glycosyl compounds`GO:0005975^biological_process^carbohydrate metabolic process
VC83_00126	3.36768	5.58009	14.3259	4.34598	0	0	0	0	0	0	9.273	2.52335	0.00599531	0.0411277	5.47649	0	2.1906	2.02996	0.955831	2.12376	NA	1	VC83_00126-T1	CHIA1_EMENI^CHIA1_EMENI^Q:91-1098,H:33-336^38.62%ID^E:1e-55^RecName: Full=Endochitinase A;^Eukaryota; Fungi; Dikarya; Ascomycota; Pezizomycotina; Eurotiomycetes; Eurotiomycetidae; Eurotiales; Aspergillaceae; Aspergillus	.	VC83_00126-T1|m.311	1797-1135[-]	.	.	sigP:0.108^16^0.122^0.107	.	.	.	.	.
VC83_00126	3.36768	5.58009	14.3259	4.34598	0	0	0	0	0	0	9.273	2.52335	0.00599531	0.0411277	5.47649	0	2.1906	2.02996	0.955831	2.12376	NA	1	VC83_00126-T1	CHIA1_EMENI^CHIA1_EMENI^Q:91-1098,H:33-336^38.62%ID^E:1e-55^RecName: Full=Endochitinase A;^Eukaryota; Fungi; Dikarya; Ascomycota; Pezizomycotina; Eurotiomycetes; Eurotiomycetidae; Eurotiales; Aspergillaceae; Aspergillus	.	VC83_00126-T1|m.312	2-310[+]	.	.	sigP:0.136^12^0.225^0.152	.	.	.	.	.
VC83_00127	14.9675	18.401	23.903	18.4439	78.2225	34.5587	48.447	55.5253	22.4344	47.1508	-1.3424	4.95964	0.013427	0.0718815	15.0397	39.6517	29.8069	-1.33948	0.367433	-3.64549	0.000266879	0.00311071	VC83_00127-T1	TDA6_YEAST^TDA6_YEAST^Q:796-1551,H:152-420^36.56%ID^E:4e-43^RecName: Full=Putative vacuolar protein sorting-associated protein TDA6;^Eukaryota; Fungi; Dikarya; Ascomycota; Saccharomycotina; Saccharomycetes; Saccharomycetales; Saccharomycetaceae; Saccharomyces	.	VC83_00127-T1|m.313	1-1596[+]	TDA6_YEAST^TDA6_YEAST^Q:266-517,H:152-420^37.01%ID^E:1e-42^RecName: Full=Putative vacuolar protein sorting-associated protein TDA6;^Eukaryota; Fungi; Dikarya; Ascomycota; Saccharomycotina; Saccharomycetes; Saccharomycetales; Saccharomycetaceae; Saccharomyces	PF09811.6^Yae1_N^Essential protein Yae1, N terminal^71-108^E:2.3e-11`PF06101.8^DUF946^Plant protein of unknown function (DUF946)^328-392^E:2.2e-10	sigP:0.109^31^0.125^0.108	.	.	KEGG:sce:YPR157W	GO:0016021^cellular_component^integral component of membrane`GO:0015031^biological_process^protein transport	.
VC83_00127	14.9675	18.401	23.903	18.4439	78.2225	34.5587	48.447	55.5253	22.4344	47.1508	-1.3424	4.95964	0.013427	0.0718815	15.0397	39.6517	29.8069	-1.33948	0.367433	-3.64549	0.000266879	0.00311071	VC83_00127-T1	TDA6_YEAST^TDA6_YEAST^Q:796-1551,H:152-420^36.56%ID^E:4e-43^RecName: Full=Putative vacuolar protein sorting-associated protein TDA6;^Eukaryota; Fungi; Dikarya; Ascomycota; Saccharomycotina; Saccharomycetes; Saccharomycetales; Saccharomycetaceae; Saccharomyces	.	VC83_00127-T1|m.314	1179-841[-]	.	.	sigP:0.2^40^0.232^0.164	.	.	.	.	.
VC83_00127	14.9675	18.401	23.903	18.4439	78.2225	34.5587	48.447	55.5253	22.4344	47.1508	-1.3424	4.95964	0.013427	0.0718815	15.0397	39.6517	29.8069	-1.33948	0.367433	-3.64549	0.000266879	0.00311071	VC83_00127-T1	TDA6_YEAST^TDA6_YEAST^Q:796-1551,H:152-420^36.56%ID^E:4e-43^RecName: Full=Putative vacuolar protein sorting-associated protein TDA6;^Eukaryota; Fungi; Dikarya; Ascomycota; Saccharomycotina; Saccharomycetes; Saccharomycetales; Saccharomycetaceae; Saccharomyces	.	VC83_00127-T1|m.315	1596-1264[-]	.	.	sigP:0.148^11^0.395^0.192	.	.	.	.	.
VC83_00128	26.717	28.1662	44.026	36.6758	22.3493	77.7571	67.8258	87.254	67.3032	62.8677	-0.950077	5.60119	0.0566282	0.191558	26.9697	53.2648	42.7468	-0.974584	0.351044	-2.77625	0.00549907	0.0312289	VC83_00128-T1	RHAM_FLAJ1^RHAM_FLAJ1^Q:229-489,H:6-89^36.78%ID^E:3e-09^RecName: Full=L-rhamnose mutarotase {ECO:0000255|HAMAP-Rule:MF_01663};^Bacteria; Bacteroidetes; Flavobacteriia; Flavobacteriales; Flavobacteriaceae; Flavobacterium	.	VC83_00128-T1|m.316	1-564[+]	RHAM_FLAJ1^RHAM_FLAJ1^Q:77-163,H:6-89^36.78%ID^E:4e-09^RecName: Full=L-rhamnose mutarotase {ECO:0000255|HAMAP-Rule:MF_01663};^Bacteria; Bacteroidetes; Flavobacteriia; Flavobacteriales; Flavobacteriaceae; Flavobacterium	PF05336.10^DUF718^Domain of unknown function (DUF718)^77-185^E:2e-34	sigP:0.125^35^0.126^0.115	.	COG3254^Involved in the anomeric conversion of L-rhamnose (By similarity)	KEGG:fjo:Fjoh_4230`KO:K03534	GO:0005737^cellular_component^cytoplasm`GO:0016857^molecular_function^racemase and epimerase activity, acting on carbohydrates and derivatives`GO:0019299^biological_process^rhamnose metabolic process	GO:0016857^molecular_function^racemase and epimerase activity, acting on carbohydrates and derivatives`GO:0019299^biological_process^rhamnose metabolic process`GO:0005737^cellular_component^cytoplasm
VC83_00129	95.1932	31.2884	125.868	64.0237	122.921	120.956	96.894	47.5931	33.6516	78.5846	-0.0994324	6.34401	0.85143	0.942472	62.6107	69.2134	66.5723	-0.136837	0.459242	-0.297963	0.765731	0.867232	VC83_00129-T1	THIO2_CORNE^THIO2_CORNE^Q:172-432,H:19-93^31.82%ID^E:9e-07^RecName: Full=Thioredoxin C-2;^Bacteria; Actinobacteria; Corynebacteriales; Corynebacteriaceae; Corynebacterium	.	VC83_00129-T1|m.317	1-513[+]	TRXH2_ARATH^TRXH2_ARATH^Q:59-152,H:46-126^29.79%ID^E:2e-07^RecName: Full=Thioredoxin H2;^Eukaryota; Viridiplantae; Streptophyta; Embryophyta; Tracheophyta; Spermatophyta; Magnoliophyta; eudicotyledons; Gunneridae; Pentapetalae; rosids; malvids; Brassicales; Brassicaceae; Camelineae; Arabidopsis	PF00085.17^Thioredoxin^Thioredoxin^58-158^E:1.7e-08	sigP:0.182^11^0.441^0.195	.	COG0526^Thioredoxin	KEGG:ath:AT5G39950`KO:K03671	GO:0005829^cellular_component^cytosol`GO:0005739^cellular_component^mitochondrion`GO:0005886^cellular_component^plasma membrane`GO:0016671^molecular_function^oxidoreductase activity, acting on a sulfur group of donors, disulfide as acceptor`GO:0015035^molecular_function^protein disulfide oxidoreductase activity`GO:0045454^biological_process^cell redox homeostasis`GO:0034599^biological_process^cel…	GO:0045454^biological_process^cell redox homeostasis
VC83_00129	95.1932	31.2884	125.868	64.0237	122.921	120.956	96.894	47.5931	33.6516	78.5846	-0.0994324	6.34401	0.85143	0.942472	62.6107	69.2134	66.5723	-0.136837	0.459242	-0.297963	0.765731	0.867232	VC83_00129-T1	THIO2_CORNE^THIO2_CORNE^Q:172-432,H:19-93^31.82%ID^E:9e-07^RecName: Full=Thioredoxin C-2;^Bacteria; Actinobacteria; Corynebacteriales; Corynebacteriaceae; Corynebacterium	.	VC83_00129-T1|m.318	512-117[-]	.	.	sigP:0.348^33^0.811^0.416	.	.	.	.	.
VC83_00129	95.1932	31.2884	125.868	64.0237	122.921	120.956	96.894	47.5931	33.6516	78.5846	-0.0994324	6.34401	0.85143	0.942472	62.6107	69.2134	66.5723	-0.136837	0.459242	-0.297963	0.765731	0.867232	VC83_00129-T1	THIO2_CORNE^THIO2_CORNE^Q:172-432,H:19-93^31.82%ID^E:9e-07^RecName: Full=Thioredoxin C-2;^Bacteria; Actinobacteria; Corynebacteriales; Corynebacteriaceae; Corynebacterium	.	VC83_00129-T1|m.319	2-370[+]	.	.	sigP:0.115^15^0.161^0.116	.	.	.	.	.
VC83_00129	95.1932	31.2884	125.868	64.0237	122.921	120.956	96.894	47.5931	33.6516	78.5846	-0.0994324	6.34401	0.85143	0.942472	62.6107	69.2134	66.5723	-0.136837	0.459242	-0.297963	0.765731	0.867232	VC83_00129-T1	THIO2_CORNE^THIO2_CORNE^Q:172-432,H:19-93^31.82%ID^E:9e-07^RecName: Full=Thioredoxin C-2;^Bacteria; Actinobacteria; Corynebacteriales; Corynebacteriaceae; Corynebacterium	.	VC83_00129-T1|m.320	513-166[-]	.	.	sigP:0.156^11^0.285^0.178	.	.	.	.	.
VC83_00130	58.897	57.5945	126.059	49.9788	22.3493	60.4778	58.1364	23.7965	22.4344	31.4338	0.959121	5.79271	0.0674253	0.21165	57.9249	30.1897	41.2838	0.85734	0.462819	1.85243	0.0639641	0.177422	VC83_00130-T1	YHMA_SCHPO^YHMA_SCHPO^Q:358-984,H:33-241^34.76%ID^E:8e-23^RecName: Full=Uncharacterized MFS-type transporter C1271.10c;^Eukaryota; Fungi; Dikarya; Ascomycota; Taphrinomycotina; Schizosaccharomycetes; Schizosaccharomycetales; Schizosaccharomycetaceae; Schizosaccharomyces`YHMA_SCHPO^YHMA_SCHPO^Q:1669-2310,H:340-551^27.57%ID^E:8e-16^RecName: Full=Uncharacterized MFS-type transporter C1271.10c;^Eukar…	.	VC83_00130-T1|m.321	1-2334[+]	YHMA_SCHPO^YHMA_SCHPO^Q:120-328,H:33-241^34.76%ID^E:3e-28^RecName: Full=Uncharacterized MFS-type transporter C1271.10c;^Eukaryota; Fungi; Dikarya; Ascomycota; Taphrinomycotina; Schizosaccharomycetes; Schizosaccharomycetales; Schizosaccharomycetaceae; Schizosaccharomyces`YHMA_SCHPO^YHMA_SCHPO^Q:557-770,H:340-551^27.57%ID^E:8e-19^RecName: Full=Uncharacterized MFS-type transporter C1271.10c;^Eukaryo…	PF07690.13^MFS_1^Major Facilitator Superfamily^156-326^E:2.1e-28`PF00083.21^Sugar_tr^Sugar (and other) transporter^176-325^E:5.4e-15`PF07690.13^MFS_1^Major Facilitator Superfamily^524-716^E:1.6e-10	sigP:0.114^25^0.152^0.116	ExpAA=261.29^PredHel=12^Topology=i147-169o184-206i213-230o243-265i272-294o299-321i556-578o598-620i641-663o673-695i708-727o739-761i	.	KEGG:spo:SPBC1271.10c	GO:0005938^cellular_component^cell cortex`GO:0016021^cellular_component^integral component of membrane`GO:0022857^molecular_function^transmembrane transporter activity	GO:0055085^biological_process^transmembrane transport`GO:0016021^cellular_component^integral component of membrane`GO:0022857^molecular_function^transmembrane transporter activity
VC83_00130	58.897	57.5945	126.059	49.9788	22.3493	60.4778	58.1364	23.7965	22.4344	31.4338	0.959121	5.79271	0.0674253	0.21165	57.9249	30.1897	41.2838	0.85734	0.462819	1.85243	0.0639641	0.177422	VC83_00130-T1	YHMA_SCHPO^YHMA_SCHPO^Q:358-984,H:33-241^34.76%ID^E:8e-23^RecName: Full=Uncharacterized MFS-type transporter C1271.10c;^Eukaryota; Fungi; Dikarya; Ascomycota; Taphrinomycotina; Schizosaccharomycetes; Schizosaccharomycetales; Schizosaccharomycetaceae; Schizosaccharomyces`YHMA_SCHPO^YHMA_SCHPO^Q:1669-2310,H:340-551^27.57%ID^E:8e-16^RecName: Full=Uncharacterized MFS-type transporter C1271.10c;^Eukar…	.	VC83_00130-T1|m.322	2334-1777[-]	.	.	sigP:0.107^11^0.128^0.105	.	.	.	.	.
VC83_00130	58.897	57.5945	126.059	49.9788	22.3493	60.4778	58.1364	23.7965	22.4344	31.4338	0.959121	5.79271	0.0674253	0.21165	57.9249	30.1897	41.2838	0.85734	0.462819	1.85243	0.0639641	0.177422	VC83_00130-T1	YHMA_SCHPO^YHMA_SCHPO^Q:358-984,H:33-241^34.76%ID^E:8e-23^RecName: Full=Uncharacterized MFS-type transporter C1271.10c;^Eukaryota; Fungi; Dikarya; Ascomycota; Taphrinomycotina; Schizosaccharomycetes; Schizosaccharomycetales; Schizosaccharomycetaceae; Schizosaccharomyces`YHMA_SCHPO^YHMA_SCHPO^Q:1669-2310,H:340-551^27.57%ID^E:8e-16^RecName: Full=Uncharacterized MFS-type transporter C1271.10c;^Eukar…	.	VC83_00130-T1|m.323	1205-1753[+]	.	.	sigP:0.109^31^0.133^0.108	.	.	.	.	.
VC83_00130	58.897	57.5945	126.059	49.9788	22.3493	60.4778	58.1364	23.7965	22.4344	31.4338	0.959121	5.79271	0.0674253	0.21165	57.9249	30.1897	41.2838	0.85734	0.462819	1.85243	0.0639641	0.177422	VC83_00130-T1	YHMA_SCHPO^YHMA_SCHPO^Q:358-984,H:33-241^34.76%ID^E:8e-23^RecName: Full=Uncharacterized MFS-type transporter C1271.10c;^Eukaryota; Fungi; Dikarya; Ascomycota; Taphrinomycotina; Schizosaccharomycetes; Schizosaccharomycetales; Schizosaccharomycetaceae; Schizosaccharomyces`YHMA_SCHPO^YHMA_SCHPO^Q:1669-2310,H:340-551^27.57%ID^E:8e-16^RecName: Full=Uncharacterized MFS-type transporter C1271.10c;^Eukar…	.	VC83_00130-T1|m.324	368-3[-]	.	.	sigP:0.293^19^0.802^0.466	.	.	.	.	.
VC83_00132	180.807	190.454	142.513	163.557	167.62	164.154	222.856	142.779	112.172	172.886	0.0472598	7.38223	0.910453	0.969698	134.269	136.167	135.408	-0.0167802	0.243974	-0.0687787	0.945166	0.97303	VC83_00132-T1	GDT1_YEAST^GDT1_YEAST^Q:817-1089,H:39-129^59.34%ID^E:3e-25^RecName: Full=GCR1-dependent translation factor 1;^Eukaryota; Fungi; Dikarya; Ascomycota; Saccharomycotina; Saccharomycetes; Saccharomycetales; Saccharomycetaceae; Saccharomyces`GDT1_YEAST^GDT1_YEAST^Q:1345-1605,H:186-272^54.02%ID^E:2e-22^RecName: Full=GCR1-dependent translation factor 1;^Eukaryota; Fungi; Dikarya; Ascomycota; Saccharomyc…	.	VC83_00132-T1|m.326	1-1629[+]	GDT1_YEAST^GDT1_YEAST^Q:273-535,H:39-272^43.49%ID^E:6e-61^RecName: Full=GCR1-dependent translation factor 1;^Eukaryota; Fungi; Dikarya; Ascomycota; Saccharomycotina; Saccharomycetes; Saccharomycetales; Saccharomycetaceae; Saccharomyces	PF01169.16^UPF0016^Uncharacterized protein family UPF0016^279-351^E:2.4e-21`PF01169.16^UPF0016^Uncharacterized protein family UPF0016^458-531^E:3.8e-20	sigP:0.548^23^0.975^0.762	ExpAA=138.93^PredHel=5^Topology=i306-328o333-352i443-465o485-507i514-536o	.	KEGG:sce:YBR187W	GO:0005801^cellular_component^cis-Golgi network`GO:0000324^cellular_component^fungal-type vacuole`GO:0005794^cellular_component^Golgi apparatus`GO:0005797^cellular_component^Golgi medial cisterna`GO:0000139^cellular_component^Golgi membrane`GO:0016021^cellular_component^integral component of membrane`GO:0005774^cellular_component^vacuolar membrane`GO:0006874^biological_process^cellular calcium io…	GO:0016020^cellular_component^membrane
VC83_00132	180.807	190.454	142.513	163.557	167.62	164.154	222.856	142.779	112.172	172.886	0.0472598	7.38223	0.910453	0.969698	134.269	136.167	135.408	-0.0167802	0.243974	-0.0687787	0.945166	0.97303	VC83_00132-T1	GDT1_YEAST^GDT1_YEAST^Q:817-1089,H:39-129^59.34%ID^E:3e-25^RecName: Full=GCR1-dependent translation factor 1;^Eukaryota; Fungi; Dikarya; Ascomycota; Saccharomycotina; Saccharomycetes; Saccharomycetales; Saccharomycetaceae; Saccharomyces`GDT1_YEAST^GDT1_YEAST^Q:1345-1605,H:186-272^54.02%ID^E:2e-22^RecName: Full=GCR1-dependent translation factor 1;^Eukaryota; Fungi; Dikarya; Ascomycota; Saccharomyc…	.	VC83_00132-T1|m.327	1082-648[-]	.	.	sigP:0.121^34^0.168^0.125	.	.	.	.	.
VC83_00132	180.807	190.454	142.513	163.557	167.62	164.154	222.856	142.779	112.172	172.886	0.0472598	7.38223	0.910453	0.969698	134.269	136.167	135.408	-0.0167802	0.243974	-0.0687787	0.945166	0.97303	VC83_00132-T1	GDT1_YEAST^GDT1_YEAST^Q:817-1089,H:39-129^59.34%ID^E:3e-25^RecName: Full=GCR1-dependent translation factor 1;^Eukaryota; Fungi; Dikarya; Ascomycota; Saccharomycotina; Saccharomycetes; Saccharomycetales; Saccharomycetaceae; Saccharomyces`GDT1_YEAST^GDT1_YEAST^Q:1345-1605,H:186-272^54.02%ID^E:2e-22^RecName: Full=GCR1-dependent translation factor 1;^Eukaryota; Fungi; Dikarya; Ascomycota; Saccharomyc…	.	VC83_00132-T1|m.328	401-3[-]	.	.	sigP:0.22^21^0.432^0.258	.	.	.	.	.
VC83_00132	180.807	190.454	142.513	163.557	167.62	164.154	222.856	142.779	112.172	172.886	0.0472598	7.38223	0.910453	0.969698	134.269	136.167	135.408	-0.0167802	0.243974	-0.0687787	0.945166	0.97303	VC83_00132-T1	GDT1_YEAST^GDT1_YEAST^Q:817-1089,H:39-129^59.34%ID^E:3e-25^RecName: Full=GCR1-dependent translation factor 1;^Eukaryota; Fungi; Dikarya; Ascomycota; Saccharomycotina; Saccharomycetes; Saccharomycetales; Saccharomycetaceae; Saccharomyces`GDT1_YEAST^GDT1_YEAST^Q:1345-1605,H:186-272^54.02%ID^E:2e-22^RecName: Full=GCR1-dependent translation factor 1;^Eukaryota; Fungi; Dikarya; Ascomycota; Saccharomyc…	.	VC83_00132-T1|m.329	1629-1330[-]	.	.	sigP:0.107^37^0.128^0.104	.	.	.	.	.
VC83_00133	25.8189	20.4603	52.3325	29.3089	22.3493	17.2794	0	23.7965	11.2172	0	1.25279	4.623	0.0694032	0.21637	25.4011	10.2709	16.323	1.07322	0.582463	1.84255	0.0653949	0.179937	VC83_00133-T1	.	.	VC83_00133-T1|m.330	1-1329[+]	.	.	sigP:0.104^70^0.109^0.101	.	.	.	.	.
VC83_00133	25.8189	20.4603	52.3325	29.3089	22.3493	17.2794	0	23.7965	11.2172	0	1.25279	4.623	0.0694032	0.21637	25.4011	10.2709	16.323	1.07322	0.582463	1.84255	0.0653949	0.179937	VC83_00133-T1	.	.	VC83_00133-T1|m.331	1115-804[-]	.	.	sigP:0.171^44^0.256^0.162	.	.	.	.	.
VC83_00136	7.25923	7.30726	52.0784	11.1829	0	0	0	0	0	0	10.7476	3.749	0.000125787	0.00259323	15.442	0	6.17681	2.82849	0.935008	3.0251	NA	1	VC83_00136-T1	.	.	VC83_00136-T1|m.335	1-687[+]	.	.	sigP:0.129^35^0.203^0.133	.	.	.	.	.
VC83_00137	7.25923	10.5623	76.6166	27.6129	67.0478	25.919	48.447	15.8644	11.2172	0	0.042546	4.88772	0.92275	0.977096	24.3277	23.3923	23.7665	0.0280449	0.690032	0.0406429	0.967581	0.985588	VC83_00137-T1	ZN174_HUMAN^ZN174_HUMAN^Q:733-888,H:324-375^50%ID^E:3e-10^RecName: Full=Zinc finger protein 174;^Eukaryota; Metazoa; Chordata; Craniata; Vertebrata; Euteleostomi; Mammalia; Eutheria; Euarchontoglires; Primates; Haplorrhini; Catarrhini; Hominidae; Homo`ZN174_HUMAN^ZN174_HUMAN^Q:730-879,H:351-400^46%ID^E:1e-06^RecName: Full=Zinc finger protein 174;^Eukaryota; Metazoa; Chordata; Craniata; Vertebrata…	.	VC83_00137-T1|m.336	1-1050[+]	ZNF91_HUMAN^ZNF91_HUMAN^Q:244-348,H:1075-1177^34.58%ID^E:1e-11^RecName: Full=Zinc finger protein 91;^Eukaryota; Metazoa; Chordata; Craniata; Vertebrata; Euteleostomi; Mammalia; Eutheria; Euarchontoglires; Primates; Haplorrhini; Catarrhini; Hominidae; Homo`ZNF91_HUMAN^ZNF91_HUMAN^Q:244-304,H:291-351^40.98%ID^E:4e-09^RecName: Full=Zinc finger protein 91;^Eukaryota; Metazoa; Chordata; Craniata; Vert…	PF13894.3^zf-C2H2_4^C2H2-type zinc finger^247-269^E:0.0013	sigP:0.198^23^0.319^0.193	.	COG5048^Zinc finger protein	KEGG:hsa:7644`KO:K09228	GO:0005634^cellular_component^nucleus`GO:0003677^molecular_function^DNA binding`GO:0003700^molecular_function^transcription factor activity, sequence-specific DNA binding`GO:0008270^molecular_function^zinc ion binding`GO:0045892^biological_process^negative regulation of transcription, DNA-templated`GO:0070895^biological_process^negative regulation of transposon integration`GO:0006351^biological_p…	.
VC83_00137	7.25923	10.5623	76.6166	27.6129	67.0478	25.919	48.447	15.8644	11.2172	0	0.042546	4.88772	0.92275	0.977096	24.3277	23.3923	23.7665	0.0280449	0.690032	0.0406429	0.967581	0.985588	VC83_00137-T1	ZN174_HUMAN^ZN174_HUMAN^Q:733-888,H:324-375^50%ID^E:3e-10^RecName: Full=Zinc finger protein 174;^Eukaryota; Metazoa; Chordata; Craniata; Vertebrata; Euteleostomi; Mammalia; Eutheria; Euarchontoglires; Primates; Haplorrhini; Catarrhini; Hominidae; Homo`ZN174_HUMAN^ZN174_HUMAN^Q:730-879,H:351-400^46%ID^E:1e-06^RecName: Full=Zinc finger protein 174;^Eukaryota; Metazoa; Chordata; Craniata; Vertebrata…	.	VC83_00137-T1|m.337	2-517[+]	.	.	sigP:0.198^25^0.389^0.188	.	.	.	.	.
VC83_00137	7.25923	10.5623	76.6166	27.6129	67.0478	25.919	48.447	15.8644	11.2172	0	0.042546	4.88772	0.92275	0.977096	24.3277	23.3923	23.7665	0.0280449	0.690032	0.0406429	0.967581	0.985588	VC83_00137-T1	ZN174_HUMAN^ZN174_HUMAN^Q:733-888,H:324-375^50%ID^E:3e-10^RecName: Full=Zinc finger protein 174;^Eukaryota; Metazoa; Chordata; Craniata; Vertebrata; Euteleostomi; Mammalia; Eutheria; Euarchontoglires; Primates; Haplorrhini; Catarrhini; Hominidae; Homo`ZN174_HUMAN^ZN174_HUMAN^Q:730-879,H:351-400^46%ID^E:1e-06^RecName: Full=Zinc finger protein 174;^Eukaryota; Metazoa; Chordata; Craniata; Vertebrata…	.	VC83_00137-T1|m.338	390-1[-]	.	.	sigP:0.224^33^0.522^0.238	ExpAA=41.87^PredHel=2^Topology=o15-37i79-98o	.	.	.	.
VC83_00137	7.25923	10.5623	76.6166	27.6129	67.0478	25.919	48.447	15.8644	11.2172	0	0.042546	4.88772	0.92275	0.977096	24.3277	23.3923	23.7665	0.0280449	0.690032	0.0406429	0.967581	0.985588	VC83_00137-T1	ZN174_HUMAN^ZN174_HUMAN^Q:733-888,H:324-375^50%ID^E:3e-10^RecName: Full=Zinc finger protein 174;^Eukaryota; Metazoa; Chordata; Craniata; Vertebrata; Euteleostomi; Mammalia; Eutheria; Euarchontoglires; Primates; Haplorrhini; Catarrhini; Hominidae; Homo`ZN174_HUMAN^ZN174_HUMAN^Q:730-879,H:351-400^46%ID^E:1e-06^RecName: Full=Zinc finger protein 174;^Eukaryota; Metazoa; Chordata; Craniata; Vertebrata…	.	VC83_00137-T1|m.339	415-47[-]	.	.	sigP:0.208^44^0.439^0.214	.	.	.	.	.
VC83_00139	1075.19	1044.27	164.684	529.097	201.144	267.83	232.546	269.694	291.647	392.923	1.37525	8.83844	0.00426654	0.0324002	554.472	229.86	359.705	1.20429	0.448975	2.6823	0.0073118	0.0387279	VC83_00139-T1	FUMH_RHIOR^FUMH_RHIOR^Q:181-1614,H:19-494^69.04%ID^E:0^RecName: Full=Fumarate hydratase, mitochondrial;^Eukaryota; Fungi; Fungi incertae sedis; Mucoromycotina; Mucorales; Mucorineae; Rhizopodaceae; Rhizopus	.	VC83_00139-T1|m.341	1-1638[+]	FUMH_RHIOR^FUMH_RHIOR^Q:61-538,H:19-494^69.04%ID^E:0^RecName: Full=Fumarate hydratase, mitochondrial;^Eukaryota; Fungi; Fungi incertae sedis; Mucoromycotina; Mucorales; Mucorineae; Rhizopodaceae; Rhizopus	PF00206.17^Lyase_1^Lyase^83-416^E:5.3e-110`PF10415.6^FumaraseC_C^Fumarase C C-terminus^482-535^E:4.3e-22	sigP:0.299^23^0.51^0.326	.	.	.	GO:0005739^cellular_component^mitochondrion`GO:0045239^cellular_component^tricarboxylic acid cycle enzyme complex`GO:0004333^molecular_function^fumarate hydratase activity`GO:0006106^biological_process^fumarate metabolic process`GO:0006099^biological_process^tricarboxylic acid cycle	GO:0016829^molecular_function^lyase activity`GO:0006099^biological_process^tricarboxylic acid cycle
VC83_00139	1075.19	1044.27	164.684	529.097	201.144	267.83	232.546	269.694	291.647	392.923	1.37525	8.83844	0.00426654	0.0324002	554.472	229.86	359.705	1.20429	0.448975	2.6823	0.0073118	0.0387279	VC83_00139-T1	FUMH_RHIOR^FUMH_RHIOR^Q:181-1614,H:19-494^69.04%ID^E:0^RecName: Full=Fumarate hydratase, mitochondrial;^Eukaryota; Fungi; Fungi incertae sedis; Mucoromycotina; Mucorales; Mucorineae; Rhizopodaceae; Rhizopus	.	VC83_00139-T1|m.342	767-255[-]	.	.	sigP:0.138^22^0.236^0.158	.	.	.	.	.
VC83_00139	1075.19	1044.27	164.684	529.097	201.144	267.83	232.546	269.694	291.647	392.923	1.37525	8.83844	0.00426654	0.0324002	554.472	229.86	359.705	1.20429	0.448975	2.6823	0.0073118	0.0387279	VC83_00139-T1	FUMH_RHIOR^FUMH_RHIOR^Q:181-1614,H:19-494^69.04%ID^E:0^RecName: Full=Fumarate hydratase, mitochondrial;^Eukaryota; Fungi; Fungi incertae sedis; Mucoromycotina; Mucorales; Mucorineae; Rhizopodaceae; Rhizopus	.	VC83_00139-T1|m.343	1427-936[-]	.	.	sigP:0.166^66^0.269^0.168	.	.	.	.	.
VC83_00139	1075.19	1044.27	164.684	529.097	201.144	267.83	232.546	269.694	291.647	392.923	1.37525	8.83844	0.00426654	0.0324002	554.472	229.86	359.705	1.20429	0.448975	2.6823	0.0073118	0.0387279	VC83_00139-T1	FUMH_RHIOR^FUMH_RHIOR^Q:181-1614,H:19-494^69.04%ID^E:0^RecName: Full=Fumarate hydratase, mitochondrial;^Eukaryota; Fungi; Fungi incertae sedis; Mucoromycotina; Mucorales; Mucorineae; Rhizopodaceae; Rhizopus	.	VC83_00139-T1|m.344	1638-1177[-]	.	.	sigP:0.136^28^0.226^0.135	.	.	.	.	.
VC83_00140	11.8243	9.30015	18.1377	7.20797	0	0	0	0	0	0	10.0311	3.15567	0.000562126	0.00752522	9.18282	0	3.67313	2.54817	0.933491	2.72972	0.00633873	0.034668	VC83_00140-T1	HSL1_CANAL^HSL1_CANAL^Q:220-1428,H:24-409^45.54%ID^E:3e-105^RecName: Full=Serine/threonine-protein kinase HSL1;^Eukaryota; Fungi; Dikarya; Ascomycota; Saccharomycotina; Saccharomycetes; Saccharomycetales; Debaryomycetaceae; Candida/Lodderomyces clade; Candida	.	VC83_00140-T1|m.345	1-3789[+]	HSL1_CANAL^HSL1_CANAL^Q:74-476,H:24-409^47.41%ID^E:6e-106^RecName: Full=Serine/threonine-protein kinase HSL1;^Eukaryota; Fungi; Dikarya; Ascomycota; Saccharomycotina; Saccharomycetes; Saccharomycetales; Debaryomycetaceae; Candida/Lodderomyces clade; Candida	PF00069.22^Pkinase^Protein kinase domain^122-395^E:3.9e-66`PF07714.14^Pkinase_Tyr^Protein tyrosine kinase^170-391^E:1.2e-32`PF14531.3^Kinase-like^Kinase-like^249-384^E:1.4e-06`PF16797.2^Fungal_KA1^Fungal kinase associated-1 domain^1125-1246^E:1.1e-37	sigP:0.12^11^0.15^0.122	.	.	KEGG:cal:CaO19.11784`KEGG:cal:CaO19.4308`KO:K02515	GO:0005935^cellular_component^cellular bud neck`GO:0005524^molecular_function^ATP binding`GO:0004674^molecular_function^protein serine/threonine kinase activity`GO:0009405^biological_process^pathogenesis	GO:0004672^molecular_function^protein kinase activity`GO:0005524^molecular_function^ATP binding`GO:0006468^biological_process^protein phosphorylation
VC83_00140	11.8243	9.30015	18.1377	7.20797	0	0	0	0	0	0	10.0311	3.15567	0.000562126	0.00752522	9.18282	0	3.67313	2.54817	0.933491	2.72972	0.00633873	0.034668	VC83_00140-T1	HSL1_CANAL^HSL1_CANAL^Q:220-1428,H:24-409^45.54%ID^E:3e-105^RecName: Full=Serine/threonine-protein kinase HSL1;^Eukaryota; Fungi; Dikarya; Ascomycota; Saccharomycotina; Saccharomycetes; Saccharomycetales; Debaryomycetaceae; Candida/Lodderomyces clade; Candida	.	VC83_00140-T1|m.346	3789-2911[-]	.	.	sigP:0.114^24^0.135^0.112	.	.	.	.	.
VC83_00140	11.8243	9.30015	18.1377	7.20797	0	0	0	0	0	0	10.0311	3.15567	0.000562126	0.00752522	9.18282	0	3.67313	2.54817	0.933491	2.72972	0.00633873	0.034668	VC83_00140-T1	HSL1_CANAL^HSL1_CANAL^Q:220-1428,H:24-409^45.54%ID^E:3e-105^RecName: Full=Serine/threonine-protein kinase HSL1;^Eukaryota; Fungi; Dikarya; Ascomycota; Saccharomycotina; Saccharomycetes; Saccharomycetales; Debaryomycetaceae; Candida/Lodderomyces clade; Candida	.	VC83_00140-T1|m.347	1719-1099[-]	.	.	sigP:0.272^22^0.617^0.369	.	.	.	.	.
VC83_00140	11.8243	9.30015	18.1377	7.20797	0	0	0	0	0	0	10.0311	3.15567	0.000562126	0.00752522	9.18282	0	3.67313	2.54817	0.933491	2.72972	0.00633873	0.034668	VC83_00140-T1	HSL1_CANAL^HSL1_CANAL^Q:220-1428,H:24-409^45.54%ID^E:3e-105^RecName: Full=Serine/threonine-protein kinase HSL1;^Eukaryota; Fungi; Dikarya; Ascomycota; Saccharomycotina; Saccharomycetes; Saccharomycetales; Debaryomycetaceae; Candida/Lodderomyces clade; Candida	.	VC83_00140-T1|m.348	1718-2047[+]	.	.	sigP:0.11^27^0.132^0.110	.	.	.	.	.
VC83_00140	11.8243	9.30015	18.1377	7.20797	0	0	0	0	0	0	10.0311	3.15567	0.000562126	0.00752522	9.18282	0	3.67313	2.54817	0.933491	2.72972	0.00633873	0.034668	VC83_00140-T1	HSL1_CANAL^HSL1_CANAL^Q:220-1428,H:24-409^45.54%ID^E:3e-105^RecName: Full=Serine/threonine-protein kinase HSL1;^Eukaryota; Fungi; Dikarya; Ascomycota; Saccharomycotina; Saccharomycetes; Saccharomycetales; Debaryomycetaceae; Candida/Lodderomyces clade; Candida	.	VC83_00140-T1|m.349	2187-1861[-]	.	.	sigP:0.378^31^0.837^0.464	.	.	.	.	.
VC83_00140	11.8243	9.30015	18.1377	7.20797	0	0	0	0	0	0	10.0311	3.15567	0.000562126	0.00752522	9.18282	0	3.67313	2.54817	0.933491	2.72972	0.00633873	0.034668	VC83_00140-T1	HSL1_CANAL^HSL1_CANAL^Q:220-1428,H:24-409^45.54%ID^E:3e-105^RecName: Full=Serine/threonine-protein kinase HSL1;^Eukaryota; Fungi; Dikarya; Ascomycota; Saccharomycotina; Saccharomycetes; Saccharomycetales; Debaryomycetaceae; Candida/Lodderomyces clade; Candida	.	VC83_00140-T1|m.350	584-273[-]	.	.	sigP:0.207^24^0.41^0.250	ExpAA=41.11^PredHel=2^Topology=o10-27i40-62o	.	.	.	.
VC83_00141	81.5728	91.3407	91.6573	72.5567	44.6986	43.1984	106.583	47.5931	22.4344	15.7169	0.79323	6.053	0.102601	0.275922	66.7961	38.7699	49.9804	0.695882	0.350795	1.98373	0.0472863	0.145539	VC83_00141-T1	SMC5_MOUSE^SMC5_MOUSE^Q:226-3321,H:48-1082^31.36%ID^E:4e-133^RecName: Full=Structural maintenance of chromosomes protein 5;^Eukaryota; Metazoa; Chordata; Craniata; Vertebrata; Euteleostomi; Mammalia; Eutheria; Euarchontoglires; Glires; Rodentia; Sciurognathi; Muroidea; Muridae; Murinae; Mus; Mus	.	VC83_00141-T1|m.351	1-3381[+]	SMC5_MOUSE^SMC5_MOUSE^Q:76-1107,H:48-1082^31.36%ID^E:2e-136^RecName: Full=Structural maintenance of chromosomes protein 5;^Eukaryota; Metazoa; Chordata; Craniata; Vertebrata; Euteleostomi; Mammalia; Eutheria; Euarchontoglires; Glires; Rodentia; Sciurognathi; Muroidea; Muridae; Murinae; Mus; Mus	PF02463.16^SMC_N^RecF/RecN/SMC N terminal domain^81-1079^E:2.1e-26`PF13476.3^AAA_23^AAA domain^83-297^E:5.4e-12	sigP:0.108^42^0.117^0.103	.	COG1196^Required for chromosome condensation and partitioning (By similarity)	KEGG:mmu:226026	GO:0030054^cellular_component^cell junction`GO:0000781^cellular_component^chromosome, telomeric region`GO:0035061^cellular_component^interchromatin granule`GO:0005654^cellular_component^nucleoplasm`GO:0005634^cellular_component^nucleus`GO:0016605^cellular_component^PML body`GO:0000803^cellular_component^sex chromosome`GO:0035861^cellular_component^site of double-strand break`GO:0030915^cellular_c…	.
VC83_00141	81.5728	91.3407	91.6573	72.5567	44.6986	43.1984	106.583	47.5931	22.4344	15.7169	0.79323	6.053	0.102601	0.275922	66.7961	38.7699	49.9804	0.695882	0.350795	1.98373	0.0472863	0.145539	VC83_00141-T1	SMC5_MOUSE^SMC5_MOUSE^Q:226-3321,H:48-1082^31.36%ID^E:4e-133^RecName: Full=Structural maintenance of chromosomes protein 5;^Eukaryota; Metazoa; Chordata; Craniata; Vertebrata; Euteleostomi; Mammalia; Eutheria; Euarchontoglires; Glires; Rodentia; Sciurognathi; Muroidea; Muridae; Murinae; Mus; Mus	.	VC83_00141-T1|m.352	3381-3031[-]	.	.	sigP:0.119^18^0.155^0.126	.	.	.	.	.
VC83_00141	81.5728	91.3407	91.6573	72.5567	44.6986	43.1984	106.583	47.5931	22.4344	15.7169	0.79323	6.053	0.102601	0.275922	66.7961	38.7699	49.9804	0.695882	0.350795	1.98373	0.0472863	0.145539	VC83_00141-T1	SMC5_MOUSE^SMC5_MOUSE^Q:226-3321,H:48-1082^31.36%ID^E:4e-133^RecName: Full=Structural maintenance of chromosomes protein 5;^Eukaryota; Metazoa; Chordata; Craniata; Vertebrata; Euteleostomi; Mammalia; Eutheria; Euarchontoglires; Glires; Rodentia; Sciurognathi; Muroidea; Muridae; Murinae; Mus; Mus	.	VC83_00141-T1|m.353	2730-2389[-]	.	.	sigP:0.312^21^0.386^0.304	.	.	.	.	.
VC83_00141	81.5728	91.3407	91.6573	72.5567	44.6986	43.1984	106.583	47.5931	22.4344	15.7169	0.79323	6.053	0.102601	0.275922	66.7961	38.7699	49.9804	0.695882	0.350795	1.98373	0.0472863	0.145539	VC83_00141-T1	SMC5_MOUSE^SMC5_MOUSE^Q:226-3321,H:48-1082^31.36%ID^E:4e-133^RecName: Full=Structural maintenance of chromosomes protein 5;^Eukaryota; Metazoa; Chordata; Craniata; Vertebrata; Euteleostomi; Mammalia; Eutheria; Euarchontoglires; Glires; Rodentia; Sciurognathi; Muroidea; Muridae; Murinae; Mus; Mus	.	VC83_00141-T1|m.354	683-985[+]	.	.	sigP:0.114^29^0.126^0.107	.	.	.	.	.
VC83_00142	239.18	369.349	79.8249	205.162	89.3971	423.344	164.72	467.999	830.073	330.055	-0.763116	8.30609	0.185582	0.392444	176.906	321.346	263.57	-0.789619	0.531164	-1.48658	0.137125	0.291831	VC83_00142-T1	LAEA_COCH5^LAEA_COCH5^Q:292-1143,H:17-306^36.55%ID^E:1e-55^.^.	.	VC83_00142-T1|m.355	1-1146[+]	LAEA_COCH5^LAEA_COCH5^Q:98-381,H:17-306^36.55%ID^E:6e-56^.^.	PF13489.3^Methyltransf_23^Methyltransferase domain^130-260^E:2.3e-20`PF13847.3^Methyltransf_31^Methyltransferase domain^147-239^E:1.3e-11`PF13649.3^Methyltransf_25^Methyltransferase domain^150-238^E:4.2e-14`PF08241.9^Methyltransf_11^Methyltransferase domain^151-240^E:1.6e-12`PF08242.9^Methyltransf_12^Methyltransferase domain^151-240^E:1.7e-09	sigP:0.11^32^0.135^0.106	.	.	.	.	GO:0008168^molecular_function^methyltransferase activity`GO:0008152^biological_process^metabolic process
VC83_00142	239.18	369.349	79.8249	205.162	89.3971	423.344	164.72	467.999	830.073	330.055	-0.763116	8.30609	0.185582	0.392444	176.906	321.346	263.57	-0.789619	0.531164	-1.48658	0.137125	0.291831	VC83_00142-T1	LAEA_COCH5^LAEA_COCH5^Q:292-1143,H:17-306^36.55%ID^E:1e-55^.^.	.	VC83_00142-T1|m.356	1146-646[-]	.	.	sigP:0.124^13^0.215^0.131	.	.	.	.	.
VC83_00155	10.0282	7.77227	8.32237	26.7119	11.1746	0	0	0	0	15.7169	1.89548	3.4376	0.0825524	0.23936	10.6255	3.76093	6.50676	1.38595	0.812746	1.70527	0.0881449	0.219577	VC83_00155-T1	AKR1_USTMA^AKR1_USTMA^Q:391-1101,H:28-232^28.22%ID^E:9e-07^RecName: Full=Palmitoyltransferase AKR1;^Eukaryota; Fungi; Dikarya; Basidiomycota; Ustilaginomycotina; Ustilaginomycetes; Ustilaginales; Ustilaginaceae; Ustilago	.	VC83_00155-T1|m.373	1-1308[+]	AKR1_USTMA^AKR1_USTMA^Q:124-367,H:21-232^28.23%ID^E:4e-07^RecName: Full=Palmitoyltransferase AKR1;^Eukaryota; Fungi; Dikarya; Basidiomycota; Ustilaginomycotina; Ustilaginomycetes; Ustilaginales; Ustilaginaceae; Ustilago	.	sigP:0.283^34^0.321^0.221	.	.	KEGG:uma:UMAG_04250`KO:K18932	GO:0031901^cellular_component^early endosome membrane`GO:0000139^cellular_component^Golgi membrane`GO:0016021^cellular_component^integral component of membrane`GO:0019706^molecular_function^protein-cysteine S-palmitoyltransferase activity`GO:0008270^molecular_function^zinc ion binding	.
VC83_00156	12.1237	11.9573	30.3195	17.4899	22.3493	43.1984	9.6894	7.93218	22.4344	0	-0.0501296	4.18421	1	1	14.2957	14.591	14.4729	-0.0876522	0.568998	-0.154047	0.877573	0.933565	VC83_00156-T1	IRE1_YEAST^IRE1_YEAST^Q:466-798,H:706-810^27.93%ID^E:4e-06^RecName: Full=Serine/threonine-protein kinase/endoribonuclease IRE1;^Eukaryota; Fungi; Dikarya; Ascomycota; Saccharomycotina; Saccharomycetes; Saccharomycetales; Saccharomycetaceae; Saccharomyces	.	VC83_00156-T1|m.374	1-969[+]	IRE1_YEAST^IRE1_YEAST^Q:156-266,H:706-810^27.93%ID^E:5e-06^RecName: Full=Serine/threonine-protein kinase/endoribonuclease IRE1;^Eukaryota; Fungi; Dikarya; Ascomycota; Saccharomycotina; Saccharomycetes; Saccharomycetales; Saccharomycetaceae; Saccharomyces	PF07714.14^Pkinase_Tyr^Protein tyrosine kinase^167-272^E:0.00018`PF00069.22^Pkinase^Protein kinase domain^169-275^E:6.7e-11`PF01636.20^APH^Phosphotransferase enzyme family^246-275^E:5.4e-06	sigP:0.262^11^0.764^0.415	.	.	KEGG:sce:YHR079C`KO:K08852	GO:0005789^cellular_component^endoplasmic reticulum membrane`GO:0030176^cellular_component^integral component of endoplasmic reticulum membrane`GO:0005634^cellular_component^nucleus`GO:0005524^molecular_function^ATP binding`GO:0004521^molecular_function^endoribonuclease activity`GO:0042802^molecular_function^identical protein binding`GO:0046872^molecular_function^metal ion binding`GO:0042803^mole…	GO:0004672^molecular_function^protein kinase activity`GO:0006468^biological_process^protein phosphorylation`GO:0005524^molecular_function^ATP binding
VC83_00157	10.4772	6.84225	22.5848	22.5249	22.3493	25.919	9.6894	0	22.4344	0	0.178888	3.91479	0.801732	0.914185	12.4836	11.2077	11.7181	0.122996	0.640669	0.191981	0.847757	0.918793	VC83_00157-T1	.	.	VC83_00157-T1|m.375	1-1002[+]	.	.	sigP:0.104^60^0.113^0.099	.	.	.	.	.
VC83_00158	19.9067	13.9502	24.3001	13.9389	0	34.5587	38.7576	15.8644	0	15.7169	-0.0263533	4.18834	0.962686	0.99634	14.264	14.3698	14.3275	-0.0909743	0.521837	-0.174335	0.861602	0.925965	VC83_00158-T1	.	.	VC83_00158-T1|m.376	1-822[+]	SAF1_SCHPO^SAF1_SCHPO^Q:7-230,H:7-230^27.42%ID^E:5e-09^RecName: Full=Protein saf1;^Eukaryota; Fungi; Dikarya; Ascomycota; Taphrinomycotina; Schizosaccharomycetes; Schizosaccharomycetales; Schizosaccharomycetaceae; Schizosaccharomyces	PF09429.7^Wbp11^WW domain binding protein 11^4-82^E:1.1e-19	sigP:0.107^40^0.122^0.107	.	.	KEGG:spo:SPCC663.11	GO:0034507^cellular_component^chromosome, centromeric outer repeat region`GO:0005730^cellular_component^nucleolus`GO:0005634^cellular_component^nucleus`GO:0005684^cellular_component^U2-type spliceosomal complex`GO:1990141^biological_process^chromatin silencing at centromere outer repeat region`GO:0045292^biological_process^mRNA cis splicing, via spliceosome	GO:0006396^biological_process^RNA processing
VC83_00158	19.9067	13.9502	24.3001	13.9389	0	34.5587	38.7576	15.8644	0	15.7169	-0.0263533	4.18834	0.962686	0.99634	14.264	14.3698	14.3275	-0.0909743	0.521837	-0.174335	0.861602	0.925965	VC83_00158-T1	.	.	VC83_00158-T1|m.377	822-184[-]	.	.	sigP:0.151^18^0.318^0.182	.	.	.	.	.
VC83_00158	19.9067	13.9502	24.3001	13.9389	0	34.5587	38.7576	15.8644	0	15.7169	-0.0263533	4.18834	0.962686	0.99634	14.264	14.3698	14.3275	-0.0909743	0.521837	-0.174335	0.861602	0.925965	VC83_00158-T1	.	.	VC83_00158-T1|m.378	821-192[-]	.	.	sigP:0.257^23^0.65^0.294	.	.	.	.	.
VC83_00159	48.345	40.7878	30.923	59.1477	11.1746	103.676	174.409	15.8644	22.4344	31.4338	-0.452843	5.73237	0.527439	0.719983	35.6729	49.5786	44.0164	-0.454776	0.575302	-0.790499	0.429237	0.607462	VC83_00159-T1	.	.	VC83_00159-T1|m.379	1-912[+]	.	.	sigP:0.281^16^0.444^0.337	.	.	.	.	.
VC83_00160	528.651	493.639	228.246	472.069	536.383	527.02	503.849	309.355	280.43	487.225	-0.0257391	8.7762	0.962117	0.996013	341.627	366.36	356.467	-0.09498	0.310479	-0.305915	0.75967	0.863932	VC83_00160-T1	CGP1_SCHPO^CGP1_SCHPO^Q:406-861,H:8-148^34.21%ID^E:2e-19^RecName: Full=G1/S-specific cyclin pas1;^Eukaryota; Fungi; Dikarya; Ascomycota; Taphrinomycotina; Schizosaccharomycetes; Schizosaccharomycetales; Schizosaccharomycetaceae; Schizosaccharomyces	.	VC83_00160-T1|m.380	1-1128[+]	CGP1_SCHPO^CGP1_SCHPO^Q:136-287,H:8-148^34.21%ID^E:1e-20^RecName: Full=G1/S-specific cyclin pas1;^Eukaryota; Fungi; Dikarya; Ascomycota; Taphrinomycotina; Schizosaccharomycetes; Schizosaccharomycetales; Schizosaccharomycetaceae; Schizosaccharomyces	PF08613.8^Cyclin^Cyclin^177-273^E:2.5e-06	sigP:0.106^68^0.118^0.101	.	.	KEGG:spo:SPAC19E9.03	GO:0000307^cellular_component^cyclin-dependent protein kinase holoenzyme complex`GO:0016538^molecular_function^cyclin-dependent protein serine/threonine kinase regulator activity`GO:0051301^biological_process^cell division`GO:2000134^biological_process^negative regulation of G1/S transition of mitotic cell cycle`GO:0043433^biological_process^negative regulation of sequence-specific DNA binding tr…	GO:0019901^molecular_function^protein kinase binding`GO:0000079^biological_process^regulation of cyclin-dependent protein serine/threonine kinase activity
VC83_00160	528.651	493.639	228.246	472.069	536.383	527.02	503.849	309.355	280.43	487.225	-0.0257391	8.7762	0.962117	0.996013	341.627	366.36	356.467	-0.09498	0.310479	-0.305915	0.75967	0.863932	VC83_00160-T1	CGP1_SCHPO^CGP1_SCHPO^Q:406-861,H:8-148^34.21%ID^E:2e-19^RecName: Full=G1/S-specific cyclin pas1;^Eukaryota; Fungi; Dikarya; Ascomycota; Taphrinomycotina; Schizosaccharomycetes; Schizosaccharomycetales; Schizosaccharomycetaceae; Schizosaccharomyces	.	VC83_00160-T1|m.381	515-192[-]	.	.	sigP:0.12^11^0.164^0.117	.	.	.	.	.
VC83_00161	63.3873	53.343	58.209	51.4628	11.1746	0	38.7576	126.915	33.6516	15.7169	0.517959	5.60702	0.381391	0.604317	44.8476	31.0896	36.5928	0.407626	0.563873	0.722904	0.469739	0.645279	VC83_00161-T1	SID2_SCHPO^SID2_SCHPO^Q:535-2013,H:98-585^53.52%ID^E:6e-175^RecName: Full=Serine/threonine-protein kinase sid2;^Eukaryota; Fungi; Dikarya; Ascomycota; Taphrinomycotina; Schizosaccharomycetes; Schizosaccharomycetales; Schizosaccharomycetaceae; Schizosaccharomyces	.	VC83_00161-T1|m.382	1-2079[+]	SID2_SCHPO^SID2_SCHPO^Q:179-671,H:98-585^53.52%ID^E:0^RecName: Full=Serine/threonine-protein kinase sid2;^Eukaryota; Fungi; Dikarya; Ascomycota; Taphrinomycotina; Schizosaccharomycetes; Schizosaccharomycetales; Schizosaccharomycetaceae; Schizosaccharomyces	PF00069.22^Pkinase^Protein kinase domain^293-595^E:2.7e-59`PF07714.14^Pkinase_Tyr^Protein tyrosine kinase^294-439^E:1.3e-19`PF07714.14^Pkinase_Tyr^Protein tyrosine kinase^488-570^E:1.4e-06`PF00433.21^Pkinase_C^Protein kinase C terminal domain^614-665^E:0.00041	sigP:0.137^18^0.324^0.160	.	.	KEGG:spo:SPAC24B11.11c	GO:0005829^cellular_component^cytosol`GO:0031097^cellular_component^medial cortex`GO:0044732^cellular_component^mitotic spindle pole body`GO:0034973^cellular_component^Sid2-Mob1 complex`GO:0005524^molecular_function^ATP binding`GO:0004672^molecular_function^protein kinase activity`GO:0004674^molecular_function^protein serine/threonine kinase activity`GO:0000917^biological_process^barrier septum a…	GO:0004672^molecular_function^protein kinase activity`GO:0005524^molecular_function^ATP binding`GO:0006468^biological_process^protein phosphorylation`GO:0004674^molecular_function^protein serine/threonine kinase activity
VC83_00161	63.3873	53.343	58.209	51.4628	11.1746	0	38.7576	126.915	33.6516	15.7169	0.517959	5.60702	0.381391	0.604317	44.8476	31.0896	36.5928	0.407626	0.563873	0.722904	0.469739	0.645279	VC83_00161-T1	SID2_SCHPO^SID2_SCHPO^Q:535-2013,H:98-585^53.52%ID^E:6e-175^RecName: Full=Serine/threonine-protein kinase sid2;^Eukaryota; Fungi; Dikarya; Ascomycota; Taphrinomycotina; Schizosaccharomycetes; Schizosaccharomycetales; Schizosaccharomycetaceae; Schizosaccharomyces	.	VC83_00161-T1|m.383	3-389[+]	.	.	sigP:0.11^38^0.119^0.106	.	.	.	.	.
VC83_00161	63.3873	53.343	58.209	51.4628	11.1746	0	38.7576	126.915	33.6516	15.7169	0.517959	5.60702	0.381391	0.604317	44.8476	31.0896	36.5928	0.407626	0.563873	0.722904	0.469739	0.645279	VC83_00161-T1	SID2_SCHPO^SID2_SCHPO^Q:535-2013,H:98-585^53.52%ID^E:6e-175^RecName: Full=Serine/threonine-protein kinase sid2;^Eukaryota; Fungi; Dikarya; Ascomycota; Taphrinomycotina; Schizosaccharomycetes; Schizosaccharomycetales; Schizosaccharomycetaceae; Schizosaccharomyces	.	VC83_00161-T1|m.384	2079-1732[-]	.	.	sigP:0.155^29^0.244^0.134	.	.	.	.	.
VC83_00161	63.3873	53.343	58.209	51.4628	11.1746	0	38.7576	126.915	33.6516	15.7169	0.517959	5.60702	0.381391	0.604317	44.8476	31.0896	36.5928	0.407626	0.563873	0.722904	0.469739	0.645279	VC83_00161-T1	SID2_SCHPO^SID2_SCHPO^Q:535-2013,H:98-585^53.52%ID^E:6e-175^RecName: Full=Serine/threonine-protein kinase sid2;^Eukaryota; Fungi; Dikarya; Ascomycota; Taphrinomycotina; Schizosaccharomycetes; Schizosaccharomycetales; Schizosaccharomycetaceae; Schizosaccharomyces	.	VC83_00161-T1|m.385	402-61[-]	.	.	sigP:0.116^11^0.17^0.122	.	.	.	.	.
VC83_00162	76.3341	83.037	142.576	148.611	0	77.7571	87.2046	118.983	56.086	31.4338	0.807739	6.44475	0.137255	0.325665	89.9332	51.0874	66.6257	0.706582	0.4689	1.50689	0.131838	0.285105	VC83_00162-T1	MCM1_CANAL^MCM1_CANAL^Q:166-549,H:58-181^68.99%ID^E:3e-38^RecName: Full=Transcription factor of morphogenesis MCM1;^Eukaryota; Fungi; Dikarya; Ascomycota; Saccharomycotina; Saccharomycetes; Saccharomycetales; Debaryomycetaceae; Candida/Lodderomyces clade; Candida	.	VC83_00162-T1|m.386	1-675[+]	MCM1_CANAL^MCM1_CANAL^Q:56-183,H:58-181^68.99%ID^E:7e-51^RecName: Full=Transcription factor of morphogenesis MCM1;^Eukaryota; Fungi; Dikarya; Ascomycota; Saccharomycotina; Saccharomycetes; Saccharomycetales; Debaryomycetaceae; Candida/Lodderomyces clade; Candida	PF00319.15^SRF-TF^SRF-type transcription factor (DNA-binding and dimerisation domain)^65-112^E:9.9e-21	sigP:0.109^54^0.131^0.104	.	.	KEGG:cal:CaO19.7025`KEGG:cal:CaO19_7025`KO:K12412	GO:0000790^cellular_component^nuclear chromatin`GO:0003677^molecular_function^DNA binding`GO:0007155^biological_process^cell adhesion`GO:0030447^biological_process^filamentous growth`GO:0044182^biological_process^filamentous growth of a population of unicellular organisms`GO:0009405^biological_process^pathogenesis`GO:1900461^biological_process^positive regulation of pseudohyphal growth by positiv…	GO:0003677^molecular_function^DNA binding`GO:0046983^molecular_function^protein dimerization activity
VC83_00162	76.3341	83.037	142.576	148.611	0	77.7571	87.2046	118.983	56.086	31.4338	0.807739	6.44475	0.137255	0.325665	89.9332	51.0874	66.6257	0.706582	0.4689	1.50689	0.131838	0.285105	VC83_00162-T1	MCM1_CANAL^MCM1_CANAL^Q:166-549,H:58-181^68.99%ID^E:3e-38^RecName: Full=Transcription factor of morphogenesis MCM1;^Eukaryota; Fungi; Dikarya; Ascomycota; Saccharomycotina; Saccharomycetes; Saccharomycetales; Debaryomycetaceae; Candida/Lodderomyces clade; Candida	.	VC83_00162-T1|m.387	675-208[-]	.	.	sigP:0.218^43^0.521^0.233	.	.	.	.	.
VC83_00163	0.748374	1.46145	3.20824	2.49099	0	8.63968	0	0	0	15.7169	-0.817221	1.19637	0.752742	0.88354	1.58056	3.35299	2.64401	-0.599726	0.88442	-0.678101	0.497708	0.670924	VC83_00163-T1	.	.	VC83_00163-T1|m.388	1-645[+]	.	.	sigP:0.129^42^0.202^0.123	.	.	.	.	.
VC83_00163	0.748374	1.46145	3.20824	2.49099	0	8.63968	0	0	0	15.7169	-0.817221	1.19637	0.752742	0.88354	1.58056	3.35299	2.64401	-0.599726	0.88442	-0.678101	0.497708	0.670924	VC83_00163-T1	.	.	VC83_00163-T1|m.389	645-73[-]	.	.	sigP:0.131^52^0.117^0.113	.	.	.	.	.
VC83_00164	139.123	150.463	273.098	170.288	11.1746	95.0365	38.7576	55.5253	11.2172	31.4338	2.10012	6.74382	2.8279e-05	0.000826735	145.576	33.1935	78.1467	1.92998	0.44805	4.30751	1.65106e-05	0.00033613	VC83_00164-T1	AREA_GIBFU^AREA_GIBFU^Q:328-2778,H:78-924^42.74%ID^E:3e-138^RecName: Full=Nitrogen regulatory protein areA;^Eukaryota; Fungi; Dikarya; Ascomycota; Pezizomycotina; Sordariomycetes; Hypocreomycetidae; Hypocreales; Nectriaceae; Fusarium; Fusarium fujikuroi species complex	.	VC83_00164-T1|m.390	1-2943[+]	AREA_GIBFU^AREA_GIBFU^Q:29-926,H:6-924^44.78%ID^E:0^RecName: Full=Nitrogen regulatory protein areA;^Eukaryota; Fungi; Dikarya; Ascomycota; Pezizomycotina; Sordariomycetes; Hypocreomycetidae; Hypocreales; Nectriaceae; Fusarium; Fusarium fujikuroi species complex	PF08550.7^DUF1752^Fungal protein of unknown function (DUF1752)^146-173^E:1.2e-12`PF00320.24^GATA^GATA zinc finger^698-731^E:8.4e-16	sigP:0.106^63^0.11^0.100	.	.	.	GO:0005634^cellular_component^nucleus`GO:0043565^molecular_function^sequence-specific DNA binding`GO:0003700^molecular_function^transcription factor activity, sequence-specific DNA binding`GO:0008270^molecular_function^zinc ion binding`GO:0042128^biological_process^nitrate assimilation`GO:0006351^biological_process^transcription, DNA-templated	GO:0003700^molecular_function^transcription factor activity, sequence-specific DNA binding`GO:0008270^molecular_function^zinc ion binding`GO:0043565^molecular_function^sequence-specific DNA binding`GO:0006355^biological_process^regulation of transcription, DNA-templated
VC83_00164	139.123	150.463	273.098	170.288	11.1746	95.0365	38.7576	55.5253	11.2172	31.4338	2.10012	6.74382	2.8279e-05	0.000826735	145.576	33.1935	78.1467	1.92998	0.44805	4.30751	1.65106e-05	0.00033613	VC83_00164-T1	AREA_GIBFU^AREA_GIBFU^Q:328-2778,H:78-924^42.74%ID^E:3e-138^RecName: Full=Nitrogen regulatory protein areA;^Eukaryota; Fungi; Dikarya; Ascomycota; Pezizomycotina; Sordariomycetes; Hypocreomycetidae; Hypocreales; Nectriaceae; Fusarium; Fusarium fujikuroi species complex	.	VC83_00164-T1|m.391	855-55[-]	.	.	sigP:0.128^21^0.194^0.136	.	.	.	.	.
VC83_00164	139.123	150.463	273.098	170.288	11.1746	95.0365	38.7576	55.5253	11.2172	31.4338	2.10012	6.74382	2.8279e-05	0.000826735	145.576	33.1935	78.1467	1.92998	0.44805	4.30751	1.65106e-05	0.00033613	VC83_00164-T1	AREA_GIBFU^AREA_GIBFU^Q:328-2778,H:78-924^42.74%ID^E:3e-138^RecName: Full=Nitrogen regulatory protein areA;^Eukaryota; Fungi; Dikarya; Ascomycota; Pezizomycotina; Sordariomycetes; Hypocreomycetidae; Hypocreales; Nectriaceae; Fusarium; Fusarium fujikuroi species complex	.	VC83_00164-T1|m.392	1659-2363[+]	.	.	sigP:0.11^42^0.131^0.106	.	.	.	.	.
VC83_00164	139.123	150.463	273.098	170.288	11.1746	95.0365	38.7576	55.5253	11.2172	31.4338	2.10012	6.74382	2.8279e-05	0.000826735	145.576	33.1935	78.1467	1.92998	0.44805	4.30751	1.65106e-05	0.00033613	VC83_00164-T1	AREA_GIBFU^AREA_GIBFU^Q:328-2778,H:78-924^42.74%ID^E:3e-138^RecName: Full=Nitrogen regulatory protein areA;^Eukaryota; Fungi; Dikarya; Ascomycota; Pezizomycotina; Sordariomycetes; Hypocreomycetidae; Hypocreales; Nectriaceae; Fusarium; Fusarium fujikuroi species complex	.	VC83_00164-T1|m.393	2276-1617[-]	YK13_YEAST^YK13_YEAST^Q:18-75,H:62-120^47.46%ID^E:6e-06^RecName: Full=Putative uncharacterized protein YKR033C;^Eukaryota; Fungi; Dikarya; Ascomycota; Saccharomycotina; Saccharomycetes; Saccharomycetales; Saccharomycetaceae; Saccharomyces	.	sigP:0.176^11^0.379^0.188	.	.	.	.	.
VC83_00164	139.123	150.463	273.098	170.288	11.1746	95.0365	38.7576	55.5253	11.2172	31.4338	2.10012	6.74382	2.8279e-05	0.000826735	145.576	33.1935	78.1467	1.92998	0.44805	4.30751	1.65106e-05	0.00033613	VC83_00164-T1	AREA_GIBFU^AREA_GIBFU^Q:328-2778,H:78-924^42.74%ID^E:3e-138^RecName: Full=Nitrogen regulatory protein areA;^Eukaryota; Fungi; Dikarya; Ascomycota; Pezizomycotina; Sordariomycetes; Hypocreomycetidae; Hypocreales; Nectriaceae; Fusarium; Fusarium fujikuroi species complex	.	VC83_00164-T1|m.394	758-198[-]	.	.	sigP:0.151^59^0.253^0.137	ExpAA=19.21^PredHel=1^Topology=i93-115o	.	.	.	.
VC83_00164	139.123	150.463	273.098	170.288	11.1746	95.0365	38.7576	55.5253	11.2172	31.4338	2.10012	6.74382	2.8279e-05	0.000826735	145.576	33.1935	78.1467	1.92998	0.44805	4.30751	1.65106e-05	0.00033613	VC83_00164-T1	AREA_GIBFU^AREA_GIBFU^Q:328-2778,H:78-924^42.74%ID^E:3e-138^RecName: Full=Nitrogen regulatory protein areA;^Eukaryota; Fungi; Dikarya; Ascomycota; Pezizomycotina; Sordariomycetes; Hypocreomycetidae; Hypocreales; Nectriaceae; Fusarium; Fusarium fujikuroi species complex	.	VC83_00164-T1|m.395	1148-1603[+]	.	.	sigP:0.149^21^0.369^0.182	.	.	.	.	.
VC83_00164	139.123	150.463	273.098	170.288	11.1746	95.0365	38.7576	55.5253	11.2172	31.4338	2.10012	6.74382	2.8279e-05	0.000826735	145.576	33.1935	78.1467	1.92998	0.44805	4.30751	1.65106e-05	0.00033613	VC83_00164-T1	AREA_GIBFU^AREA_GIBFU^Q:328-2778,H:78-924^42.74%ID^E:3e-138^RecName: Full=Nitrogen regulatory protein areA;^Eukaryota; Fungi; Dikarya; Ascomycota; Pezizomycotina; Sordariomycetes; Hypocreomycetidae; Hypocreales; Nectriaceae; Fusarium; Fusarium fujikuroi species complex	.	VC83_00164-T1|m.396	2664-2209[-]	.	.	sigP:0.108^32^0.118^0.107	.	.	.	.	.
VC83_00164	139.123	150.463	273.098	170.288	11.1746	95.0365	38.7576	55.5253	11.2172	31.4338	2.10012	6.74382	2.8279e-05	0.000826735	145.576	33.1935	78.1467	1.92998	0.44805	4.30751	1.65106e-05	0.00033613	VC83_00164-T1	AREA_GIBFU^AREA_GIBFU^Q:328-2778,H:78-924^42.74%ID^E:3e-138^RecName: Full=Nitrogen regulatory protein areA;^Eukaryota; Fungi; Dikarya; Ascomycota; Pezizomycotina; Sordariomycetes; Hypocreomycetidae; Hypocreales; Nectriaceae; Fusarium; Fusarium fujikuroi species complex	.	VC83_00164-T1|m.397	2942-2511[-]	.	.	sigP:0.134^11^0.2^0.134	.	.	.	.	.
VC83_00164	139.123	150.463	273.098	170.288	11.1746	95.0365	38.7576	55.5253	11.2172	31.4338	2.10012	6.74382	2.8279e-05	0.000826735	145.576	33.1935	78.1467	1.92998	0.44805	4.30751	1.65106e-05	0.00033613	VC83_00164-T1	AREA_GIBFU^AREA_GIBFU^Q:328-2778,H:78-924^42.74%ID^E:3e-138^RecName: Full=Nitrogen regulatory protein areA;^Eukaryota; Fungi; Dikarya; Ascomycota; Pezizomycotina; Sordariomycetes; Hypocreomycetidae; Hypocreales; Nectriaceae; Fusarium; Fusarium fujikuroi species complex	.	VC83_00164-T1|m.398	2941-2582[-]	.	.	sigP:0.118^11^0.163^0.118	.	.	.	.	.
VC83_00165	62.8634	58.0595	91.3873	65.8257	0	0	48.447	55.5253	56.086	15.7169	1.20227	5.66606	0.064893	0.206394	55.2008	24.5296	36.7981	1.05871	0.482756	2.19305	0.0283039	0.101703	VC83_00165-T1	.	.	VC83_00165-T1|m.399	1-1389[+]	NIPA8_ARATH^NIPA8_ARATH^Q:12-392,H:2-375^21.36%ID^E:1e-11^RecName: Full=Probable magnesium transporter NIPA8;^Eukaryota; Viridiplantae; Streptophyta; Embryophyta; Tracheophyta; Spermatophyta; Magnoliophyta; eudicotyledons; Gunneridae; Pentapetalae; rosids; malvids; Brassicales; Brassicaceae; Camelineae; Arabidopsis	PF05653.11^Mg_trans_NIPA^Magnesium transporter NIPA^82-306^E:2.2e-09	sigP:0.256^30^0.267^0.230	ExpAA=193.18^PredHel=9^Topology=o15-34i60-82o87-106i113-135o153-175i182-204o228-250i257-279o284-306i	ENOG410XNR8^NIPA-like domain containing	KEGG:ath:AT3G26670	GO:0005769^cellular_component^early endosome`GO:0016021^cellular_component^integral component of membrane`GO:0005886^cellular_component^plasma membrane`GO:0015095^molecular_function^magnesium ion transmembrane transporter activity`GO:0015693^biological_process^magnesium ion transport	GO:0015095^molecular_function^magnesium ion transmembrane transporter activity`GO:0015693^biological_process^magnesium ion transport`GO:0016021^cellular_component^integral component of membrane
VC83_00165	62.8634	58.0595	91.3873	65.8257	0	0	48.447	55.5253	56.086	15.7169	1.20227	5.66606	0.064893	0.206394	55.2008	24.5296	36.7981	1.05871	0.482756	2.19305	0.0283039	0.101703	VC83_00165-T1	.	.	VC83_00165-T1|m.400	741-277[-]	.	.	sigP:0.11^56^0.135^0.106	.	.	.	.	.
VC83_00165	62.8634	58.0595	91.3873	65.8257	0	0	48.447	55.5253	56.086	15.7169	1.20227	5.66606	0.064893	0.206394	55.2008	24.5296	36.7981	1.05871	0.482756	2.19305	0.0283039	0.101703	VC83_00165-T1	.	.	VC83_00165-T1|m.401	3-419[+]	.	.	sigP:0.106^60^0.115^0.103	.	.	.	.	.
VC83_00165	62.8634	58.0595	91.3873	65.8257	0	0	48.447	55.5253	56.086	15.7169	1.20227	5.66606	0.064893	0.206394	55.2008	24.5296	36.7981	1.05871	0.482756	2.19305	0.0283039	0.101703	VC83_00165-T1	.	.	VC83_00165-T1|m.402	299-3[-]	.	.	sigP:0.149^33^0.27^0.166	.	.	.	.	.
VC83_00166	120.189	144.684	102.171	140.396	134.096	77.7571	19.3788	95.1862	190.692	188.603	0.148344	6.91802	0.774695	0.897166	100.825	98.6411	99.5145	0.0755553	0.401594	0.188138	0.850768	0.920565	VC83_00166-T1	VATE_NEUCR^VATE_NEUCR^Q:1-690,H:1-230^60.43%ID^E:2e-79^RecName: Full=V-type proton ATPase subunit E;^Eukaryota; Fungi; Dikarya; Ascomycota; Pezizomycotina; Sordariomycetes; Sordariomycetidae; Sordariales; Sordariaceae; Neurospora	.	VC83_00166-T1|m.403	1-693[+]	VATE_NEUCR^VATE_NEUCR^Q:1-230,H:1-230^60.43%ID^E:1e-84^RecName: Full=V-type proton ATPase subunit E;^Eukaryota; Fungi; Dikarya; Ascomycota; Pezizomycotina; Sordariomycetes; Sordariomycetidae; Sordariales; Sordariaceae; Neurospora	PF01991.15^vATP-synt_E^ATP synthase (E/31 kDa) subunit^22-220^E:9.9e-64	sigP:0.108^52^0.117^0.103	.	.	.	GO:0033178^cellular_component^proton-transporting two-sector ATPase complex, catalytic domain`GO:0046961^molecular_function^proton-transporting ATPase activity, rotational mechanism`GO:0015991^biological_process^ATP hydrolysis coupled proton transport	GO:0046961^molecular_function^proton-transporting ATPase activity, rotational mechanism`GO:0015991^biological_process^ATP hydrolysis coupled proton transport`GO:0033178^cellular_component^proton-transporting two-sector ATPase complex, catalytic domain
VC83_00166	120.189	144.684	102.171	140.396	134.096	77.7571	19.3788	95.1862	190.692	188.603	0.148344	6.91802	0.774695	0.897166	100.825	98.6411	99.5145	0.0755553	0.401594	0.188138	0.850768	0.920565	VC83_00166-T1	VATE_NEUCR^VATE_NEUCR^Q:1-690,H:1-230^60.43%ID^E:2e-79^RecName: Full=V-type proton ATPase subunit E;^Eukaryota; Fungi; Dikarya; Ascomycota; Pezizomycotina; Sordariomycetes; Sordariomycetidae; Sordariales; Sordariaceae; Neurospora	.	VC83_00166-T1|m.404	644-345[-]	.	.	sigP:0.206^21^0.474^0.277	ExpAA=25.90^PredHel=1^Topology=o54-76i	.	.	.	.
VC83_00166	120.189	144.684	102.171	140.396	134.096	77.7571	19.3788	95.1862	190.692	188.603	0.148344	6.91802	0.774695	0.897166	100.825	98.6411	99.5145	0.0755553	0.401594	0.188138	0.850768	0.920565	VC83_00166-T1	VATE_NEUCR^VATE_NEUCR^Q:1-690,H:1-230^60.43%ID^E:2e-79^RecName: Full=V-type proton ATPase subunit E;^Eukaryota; Fungi; Dikarya; Ascomycota; Pezizomycotina; Sordariomycetes; Sordariomycetidae; Sordariales; Sordariaceae; Neurospora	.	VC83_00166-T1|m.405	395-691[+]	.	.	sigP:0.162^12^0.379^0.216	.	.	.	.	.
VC83_00167	44.9773	42.9135	38.896	48.6538	11.1746	34.5587	19.3788	31.7287	22.4344	62.8677	0.585429	5.23589	0.322594	0.544921	34.85	25.1916	29.055	0.508249	0.398462	1.27553	0.202123	0.379058	VC83_00167-T1	.	.	VC83_00167-T1|m.406	1-2349[+]	.	.	sigP:0.116^11^0.144^0.113	.	.	.	.	.
VC83_00167	44.9773	42.9135	38.896	48.6538	11.1746	34.5587	19.3788	31.7287	22.4344	62.8677	0.585429	5.23589	0.322594	0.544921	34.85	25.1916	29.055	0.508249	0.398462	1.27553	0.202123	0.379058	VC83_00167-T1	.	.	VC83_00167-T1|m.407	2348-1983[-]	.	.	sigP:0.298^18^0.688^0.376	.	.	.	.	.
VC83_00168	54.1823	31.8862	10.2124	57.8227	22.3493	25.919	9.6894	15.8644	33.6516	15.7169	0.922733	4.97126	0.173636	0.378147	30.6793	17.1561	22.5654	0.756063	0.5935	1.27391	0.202696	0.379458	VC83_00168-T1	.	.	VC83_00168-T1|m.408	1-1665[+]	.	PF13434.3^K_oxygenase^L-lysine 6-monooxygenase (NADPH-requiring)^187-332^E:2.4e-13	sigP:0.156^27^0.186^0.151	.	.	.	.	.
VC83_00170	12.4978	19.6632	7.65531	66.5677	11.1746	25.919	19.3788	55.5253	44.8688	0	-0.0297701	4.77476	0.960217	0.994961	21.5428	21.6988	21.6364	-0.0657622	0.666867	-0.0986137	0.921445	0.959426	VC83_00170-T1	VRDA_ASPPA^VRDA_ASPPA^Q:34-1059,H:1-338^68.9%ID^E:2e-166^RecName: Full=Versiconal hemiacetal acetate reductase;^Eukaryota; Fungi; Dikarya; Ascomycota; Pezizomycotina; Eurotiomycetes; Eurotiomycetidae; Eurotiales; Aspergillaceae; Aspergillus	.	VC83_00170-T1|m.411	1-1071[+]	VRDA_ASPPA^VRDA_ASPPA^Q:12-353,H:1-338^68.9%ID^E:1e-166^RecName: Full=Versiconal hemiacetal acetate reductase;^Eukaryota; Fungi; Dikarya; Ascomycota; Pezizomycotina; Eurotiomycetes; Eurotiomycetidae; Eurotiales; Aspergillaceae; Aspergillus	PF00248.18^Aldo_ket_red^Aldo/keto reductase family^26-330^E:1.5e-66	sigP:0.129^38^0.175^0.122	.	.	KEGG:ag:BAH24200`KO:K17647	GO:0016491^molecular_function^oxidoreductase activity	.
VC83_00170	12.4978	19.6632	7.65531	66.5677	11.1746	25.919	19.3788	55.5253	44.8688	0	-0.0297701	4.77476	0.960217	0.994961	21.5428	21.6988	21.6364	-0.0657622	0.666867	-0.0986137	0.921445	0.959426	VC83_00170-T1	VRDA_ASPPA^VRDA_ASPPA^Q:34-1059,H:1-338^68.9%ID^E:2e-166^RecName: Full=Versiconal hemiacetal acetate reductase;^Eukaryota; Fungi; Dikarya; Ascomycota; Pezizomycotina; Eurotiomycetes; Eurotiomycetidae; Eurotiales; Aspergillaceae; Aspergillus	.	VC83_00170-T1|m.412	1071-130[-]	.	.	sigP:0.315^22^0.792^0.470	.	.	.	.	.
VC83_00172	31.8807	30.4248	18.4236	64.8187	11.1746	34.5587	0	7.93218	0	0	1.89587	4.70727	0.0123289	0.0677033	29.1624	7.26753	16.0255	1.56936	0.668013	2.34929	0.018809	0.0759297	VC83_00172-T1	.	.	VC83_00172-T1|m.415	1-1692[+]	.	.	sigP:0.104^32^0.114^0.102	.	.	.	.	.
VC83_00172	31.8807	30.4248	18.4236	64.8187	11.1746	34.5587	0	7.93218	0	0	1.89587	4.70727	0.0123289	0.0677033	29.1624	7.26753	16.0255	1.56936	0.668013	2.34929	0.018809	0.0759297	VC83_00172-T1	.	.	VC83_00172-T1|m.416	3-329[+]	.	.	sigP:0.111^17^0.142^0.114	.	.	.	.	.
VC83_00172	31.8807	30.4248	18.4236	64.8187	11.1746	34.5587	0	7.93218	0	0	1.89587	4.70727	0.0123289	0.0677033	29.1624	7.26753	16.0255	1.56936	0.668013	2.34929	0.018809	0.0759297	VC83_00172-T1	.	.	VC83_00172-T1|m.417	1509-1186[-]	.	.	sigP:0.167^20^0.219^0.153	.	.	.	.	.
VC83_00173	1.49675	3.18862	0.428825	3.81598	0	0	0	0	0	0	7.68034	1.14351	0.14157	0.331911	1.78877	0	0.715509	1.11192	0.958513	1.16004	0.246032	0.427756	VC83_00173-T1	.	.	VC83_00173-T1|m.418	1-360[+]	.	.	sigP:0.128^20^0.242^0.133	.	.	.	.	.
VC83_00174	24.0976	31.5541	51.046	35.4038	0	0	9.6894	39.6609	33.6516	0	1.2588	4.76466	0.0741533	0.224523	28.2561	11.5492	18.232	1.06645	0.576756	1.84904	0.0644514	0.1784	VC83_00174-T1	YGP9_YEAST^YGP9_YEAST^Q:175-990,H:57-320^28.72%ID^E:6e-13^RecName: Full=Uncharacterized protein YGL159W;^Eukaryota; Fungi; Dikarya; Ascomycota; Saccharomycotina; Saccharomycetes; Saccharomycetales; Saccharomycetaceae; Saccharomyces	.	VC83_00174-T1|m.419	1-1443[+]	YGP9_YEAST^YGP9_YEAST^Q:59-330,H:57-320^29.39%ID^E:8e-16^RecName: Full=Uncharacterized protein YGL159W;^Eukaryota; Fungi; Dikarya; Ascomycota; Saccharomycotina; Saccharomycetes; Saccharomycetales; Saccharomycetaceae; Saccharomyces	PF02423.12^OCD_Mu_crystall^Ornithine cyclodeaminase/mu-crystallin family^25-177^E:3e-05	sigP:0.141^26^0.165^0.125	.	.	KEGG:sce:YGL159W	.	.
VC83_00174	24.0976	31.5541	51.046	35.4038	0	0	9.6894	39.6609	33.6516	0	1.2588	4.76466	0.0741533	0.224523	28.2561	11.5492	18.232	1.06645	0.576756	1.84904	0.0644514	0.1784	VC83_00174-T1	YGP9_YEAST^YGP9_YEAST^Q:175-990,H:57-320^28.72%ID^E:6e-13^RecName: Full=Uncharacterized protein YGL159W;^Eukaryota; Fungi; Dikarya; Ascomycota; Saccharomycotina; Saccharomycetes; Saccharomycetales; Saccharomycetaceae; Saccharomyces	.	VC83_00174-T1|m.420	485-3[-]	.	.	sigP:0.153^12^0.38^0.175	.	.	.	.	.
VC83_00174	24.0976	31.5541	51.046	35.4038	0	0	9.6894	39.6609	33.6516	0	1.2588	4.76466	0.0741533	0.224523	28.2561	11.5492	18.232	1.06645	0.576756	1.84904	0.0644514	0.1784	VC83_00174-T1	YGP9_YEAST^YGP9_YEAST^Q:175-990,H:57-320^28.72%ID^E:6e-13^RecName: Full=Uncharacterized protein YGL159W;^Eukaryota; Fungi; Dikarya; Ascomycota; Saccharomycotina; Saccharomycetes; Saccharomycetales; Saccharomycetaceae; Saccharomyces	.	VC83_00174-T1|m.421	1274-864[-]	.	.	sigP:0.161^18^0.274^0.169	.	.	.	.	.
VC83_00175	23.4989	23.6489	30.6054	27.1359	0	86.3968	96.894	7.93218	56.086	31.4338	-0.854117	5.15122	0.251112	0.470163	20.8369	38.6789	31.5421	-0.844829	0.504852	-1.67342	0.0942446	0.228823	VC83_00175-T1	CTU1_ASPNC^CTU1_ASPNC^Q:1-840,H:1-282^79.08%ID^E:2e-166^RecName: Full=Cytoplasmic tRNA 2-thiolation protein 1 {ECO:0000255|HAMAP-Rule:MF_03053};^Eukaryota; Fungi; Dikarya; Ascomycota; Pezizomycotina; Eurotiomycetes; Eurotiomycetidae; Eurotiales; Aspergillaceae; Aspergillus`CTU1_ASPNC^CTU1_ASPNC^Q:1099-1287,H:274-338^64.62%ID^E:8e-14^RecName: Full=Cytoplasmic tRNA 2-thiolation protein 1 {ECO:00002…	.	VC83_00175-T1|m.422	1-1299[+]	CTU1_ASPNC^CTU1_ASPNC^Q:1-280,H:1-282^79.08%ID^E:7e-167^RecName: Full=Cytoplasmic tRNA 2-thiolation protein 1 {ECO:0000255|HAMAP-Rule:MF_03053};^Eukaryota; Fungi; Dikarya; Ascomycota; Pezizomycotina; Eurotiomycetes; Eurotiomycetidae; Eurotiales; Aspergillaceae; Aspergillus`CTU1_ASPNC^CTU1_ASPNC^Q:367-429,H:274-338^64.62%ID^E:2e-19^RecName: Full=Cytoplasmic tRNA 2-thiolation protein 1 {ECO:0000255…	PF01171.17^ATP_bind_3^PP-loop family^54-233^E:2.8e-18`PF16503.2^zn-ribbon_14^Zinc-ribbon^375-405^E:8.2e-19	sigP:0.11^16^0.133^0.112	.	.	.	GO:0005829^cellular_component^cytosol`GO:0002144^cellular_component^cytosolic tRNA wobble base thiouridylase complex`GO:0016779^molecular_function^nucleotidyltransferase activity`GO:0000049^molecular_function^tRNA binding`GO:0032447^biological_process^protein urmylation`GO:0008360^biological_process^regulation of cell shape`GO:0006450^biological_process^regulation of translational fidelity`GO:003…	.
VC83_00175	23.4989	23.6489	30.6054	27.1359	0	86.3968	96.894	7.93218	56.086	31.4338	-0.854117	5.15122	0.251112	0.470163	20.8369	38.6789	31.5421	-0.844829	0.504852	-1.67342	0.0942446	0.228823	VC83_00175-T1	CTU1_ASPNC^CTU1_ASPNC^Q:1-840,H:1-282^79.08%ID^E:2e-166^RecName: Full=Cytoplasmic tRNA 2-thiolation protein 1 {ECO:0000255|HAMAP-Rule:MF_03053};^Eukaryota; Fungi; Dikarya; Ascomycota; Pezizomycotina; Eurotiomycetes; Eurotiomycetidae; Eurotiales; Aspergillaceae; Aspergillus`CTU1_ASPNC^CTU1_ASPNC^Q:1099-1287,H:274-338^64.62%ID^E:8e-14^RecName: Full=Cytoplasmic tRNA 2-thiolation protein 1 {ECO:00002…	.	VC83_00175-T1|m.423	1299-730[-]	.	.	sigP:0.159^15^0.4^0.221	.	.	.	.	.
VC83_00175	23.4989	23.6489	30.6054	27.1359	0	86.3968	96.894	7.93218	56.086	31.4338	-0.854117	5.15122	0.251112	0.470163	20.8369	38.6789	31.5421	-0.844829	0.504852	-1.67342	0.0942446	0.228823	VC83_00175-T1	CTU1_ASPNC^CTU1_ASPNC^Q:1-840,H:1-282^79.08%ID^E:2e-166^RecName: Full=Cytoplasmic tRNA 2-thiolation protein 1 {ECO:0000255|HAMAP-Rule:MF_03053};^Eukaryota; Fungi; Dikarya; Ascomycota; Pezizomycotina; Eurotiomycetes; Eurotiomycetidae; Eurotiales; Aspergillaceae; Aspergillus`CTU1_ASPNC^CTU1_ASPNC^Q:1099-1287,H:274-338^64.62%ID^E:8e-14^RecName: Full=Cytoplasmic tRNA 2-thiolation protein 1 {ECO:00002…	.	VC83_00175-T1|m.424	1055-684[-]	.	.	sigP:0.211^12^0.475^0.295	.	.	.	.	.
VC83_00176	332.203	482.943	371.235	352.501	648.129	1123.16	707.326	848.744	807.638	1194.49	-1.20232	9.40833	0.0028446	0.0242963	305.226	737.86	564.806	-1.25047	0.22478	-5.56309	2.65045e-08	1.50518e-06	VC83_00176-T1	RL8B_YEAST^RL8B_YEAST^Q:4-624,H:50-256^71.98%ID^E:3e-107^RecName: Full=60S ribosomal protein L8-B;^Eukaryota; Fungi; Dikarya; Ascomycota; Saccharomycotina; Saccharomycetes; Saccharomycetales; Saccharomycetaceae; Saccharomyces	.	VC83_00176-T1|m.425	1-636[+]	RL8B_YEAST^RL8B_YEAST^Q:2-208,H:50-256^71.98%ID^E:3e-107^RecName: Full=60S ribosomal protein L8-B;^Eukaryota; Fungi; Dikarya; Ascomycota; Saccharomycotina; Saccharomycetes; Saccharomycetales; Saccharomycetaceae; Saccharomyces	PF01248.23^Ribosomal_L7Ae^Ribosomal protein L7Ae/L30e/S12e/Gadd45 family^71-160^E:1.7e-21	sigP:0.15^29^0.161^0.129	.	.	KEGG:sce:YLL045C`KO:K02936	GO:0022625^cellular_component^cytosolic large ribosomal subunit`GO:0003735^molecular_function^structural constituent of ribosome`GO:0002181^biological_process^cytoplasmic translation`GO:0000470^biological_process^maturation of LSU-rRNA	.
VC83_00176	332.203	482.943	371.235	352.501	648.129	1123.16	707.326	848.744	807.638	1194.49	-1.20232	9.40833	0.0028446	0.0242963	305.226	737.86	564.806	-1.25047	0.22478	-5.56309	2.65045e-08	1.50518e-06	VC83_00176-T1	RL8B_YEAST^RL8B_YEAST^Q:4-624,H:50-256^71.98%ID^E:3e-107^RecName: Full=60S ribosomal protein L8-B;^Eukaryota; Fungi; Dikarya; Ascomycota; Saccharomycotina; Saccharomycetes; Saccharomycetales; Saccharomycetaceae; Saccharomyces	.	VC83_00176-T1|m.426	636-1[-]	YL044_YEAST^YL044_YEAST^Q:123-209,H:1-87^44.83%ID^E:1e-16^RecName: Full=Putative uncharacterized protein YLL044W;^Eukaryota; Fungi; Dikarya; Ascomycota; Saccharomycotina; Saccharomycetes; Saccharomycetales; Saccharomycetaceae; Saccharomyces	.	sigP:0.258^22^0.499^0.315	.	.	.	.	.
VC83_00176	332.203	482.943	371.235	352.501	648.129	1123.16	707.326	848.744	807.638	1194.49	-1.20232	9.40833	0.0028446	0.0242963	305.226	737.86	564.806	-1.25047	0.22478	-5.56309	2.65045e-08	1.50518e-06	VC83_00176-T1	RL8B_YEAST^RL8B_YEAST^Q:4-624,H:50-256^71.98%ID^E:3e-107^RecName: Full=60S ribosomal protein L8-B;^Eukaryota; Fungi; Dikarya; Ascomycota; Saccharomycotina; Saccharomycetes; Saccharomycetales; Saccharomycetaceae; Saccharomyces	.	VC83_00176-T1|m.427	509-3[-]	.	.	sigP:0.21^36^0.399^0.195	.	.	.	.	.
VC83_00176	332.203	482.943	371.235	352.501	648.129	1123.16	707.326	848.744	807.638	1194.49	-1.20232	9.40833	0.0028446	0.0242963	305.226	737.86	564.806	-1.25047	0.22478	-5.56309	2.65045e-08	1.50518e-06	VC83_00176-T1	RL8B_YEAST^RL8B_YEAST^Q:4-624,H:50-256^71.98%ID^E:3e-107^RecName: Full=60S ribosomal protein L8-B;^Eukaryota; Fungi; Dikarya; Ascomycota; Saccharomycotina; Saccharomycetes; Saccharomycetales; Saccharomycetaceae; Saccharomyces	.	VC83_00176-T1|m.428	323-634[+]	.	.	sigP:0.184^28^0.246^0.171	.	.	.	.	.
VC83_00177	94.2203	88.8828	68.3419	114.744	22.3493	69.1174	38.7576	71.3896	22.4344	15.7169	1.11671	6.06346	0.0200646	0.0946725	72.8575	32.8439	48.8493	0.988904	0.392544	2.51922	0.0117616	0.053807	VC83_00177-T1	CAN_SCHPO^CAN_SCHPO^Q:34-603,H:129-317^45.79%ID^E:4e-56^RecName: Full=Carbonic anhydrase;^Eukaryota; Fungi; Dikarya; Ascomycota; Taphrinomycotina; Schizosaccharomycetes; Schizosaccharomycetales; Schizosaccharomycetaceae; Schizosaccharomyces	.	VC83_00177-T1|m.429	1-696[+]	CAN_SCHPO^CAN_SCHPO^Q:12-201,H:129-317^45.79%ID^E:3e-56^RecName: Full=Carbonic anhydrase;^Eukaryota; Fungi; Dikarya; Ascomycota; Taphrinomycotina; Schizosaccharomycetes; Schizosaccharomycetales; Schizosaccharomycetaceae; Schizosaccharomyces	PF00484.16^Pro_CA^Carbonic anhydrase^41-193^E:1.3e-46	sigP:0.116^37^0.141^0.116	.	.	KEGG:spo:SPBP8B7.05c	GO:0005737^cellular_component^cytoplasm`GO:0005634^cellular_component^nucleus`GO:0004089^molecular_function^carbonate dehydratase activity`GO:0008270^molecular_function^zinc ion binding`GO:0006730^biological_process^one-carbon metabolic process	GO:0004089^molecular_function^carbonate dehydratase activity`GO:0008270^molecular_function^zinc ion binding
VC83_00178	15.641	16.6074	8.17943	32.4358	11.1746	17.2794	19.3788	0	11.2172	94.3015	-0.309696	4.30965	0.694271	0.845952	14.5992	21.3769	18.6658	-0.318629	0.640012	-0.49785	0.61859	0.765309	VC83_00178-T1	.	.	.	.	.	.	.	.	.	.	.	.
VC83_00179	37.9426	35.5399	57.8754	36.4108	44.6986	8.63968	9.6894	31.7287	78.5204	15.7169	0.416768	5.21951	0.499966	0.698958	33.2665	26.5947	29.2634	0.343718	0.459117	0.748649	0.454069	0.631568	VC83_00179-T1	MST2_SCHPO^MST2_SCHPO^Q:1309-2391,H:27-383^51.1%ID^E:9e-113^RecName: Full=Histone acetyltransferase mst2;^Eukaryota; Fungi; Dikarya; Ascomycota; Taphrinomycotina; Schizosaccharomycetes; Schizosaccharomycetales; Schizosaccharomycetaceae; Schizosaccharomyces	.	VC83_00179-T1|m.430	1-3246[+]	MST2_SCHPO^MST2_SCHPO^Q:437-797,H:27-383^51.1%ID^E:5e-113^RecName: Full=Histone acetyltransferase mst2;^Eukaryota; Fungi; Dikarya; Ascomycota; Taphrinomycotina; Schizosaccharomycetes; Schizosaccharomycetales; Schizosaccharomycetaceae; Schizosaccharomyces	PF16866.2^PHD_4^PHD-finger^192-248^E:2.4e-10`PF01853.15^MOZ_SAS^MOZ/SAS family^570-744^E:1.1e-74	sigP:0.117^26^0.182^0.125	.	.	KEGG:spo:SPAC17G8.13c`KO:K11378	GO:0034507^cellular_component^chromosome, centromeric outer repeat region`GO:0005829^cellular_component^cytosol`GO:0036410^cellular_component^Mst2 histone acetyltransferase complex`GO:0000790^cellular_component^nuclear chromatin`GO:0005634^cellular_component^nucleus`GO:0036408^molecular_function^histone acetyltransferase activity (H3-K14 specific)`GO:0046872^molecular_function^metal ion binding`G…	GO:0005515^molecular_function^protein binding`GO:0016747^molecular_function^transferase activity, transferring acyl groups other than amino-acyl groups`GO:0006355^biological_process^regulation of transcription, DNA-templated
VC83_00179	37.9426	35.5399	57.8754	36.4108	44.6986	8.63968	9.6894	31.7287	78.5204	15.7169	0.416768	5.21951	0.499966	0.698958	33.2665	26.5947	29.2634	0.343718	0.459117	0.748649	0.454069	0.631568	VC83_00179-T1	MST2_SCHPO^MST2_SCHPO^Q:1309-2391,H:27-383^51.1%ID^E:9e-113^RecName: Full=Histone acetyltransferase mst2;^Eukaryota; Fungi; Dikarya; Ascomycota; Taphrinomycotina; Schizosaccharomycetes; Schizosaccharomycetales; Schizosaccharomycetaceae; Schizosaccharomyces	.	VC83_00179-T1|m.431	1283-591[-]	.	.	sigP:0.125^59^0.175^0.125	.	.	.	.	.
VC83_00179	37.9426	35.5399	57.8754	36.4108	44.6986	8.63968	9.6894	31.7287	78.5204	15.7169	0.416768	5.21951	0.499966	0.698958	33.2665	26.5947	29.2634	0.343718	0.459117	0.748649	0.454069	0.631568	VC83_00179-T1	MST2_SCHPO^MST2_SCHPO^Q:1309-2391,H:27-383^51.1%ID^E:9e-113^RecName: Full=Histone acetyltransferase mst2;^Eukaryota; Fungi; Dikarya; Ascomycota; Taphrinomycotina; Schizosaccharomycetes; Schizosaccharomycetales; Schizosaccharomycetaceae; Schizosaccharomyces	.	VC83_00179-T1|m.432	146-772[+]	.	.	sigP:0.112^11^0.14^0.110	.	.	.	.	.
VC83_00179	37.9426	35.5399	57.8754	36.4108	44.6986	8.63968	9.6894	31.7287	78.5204	15.7169	0.416768	5.21951	0.499966	0.698958	33.2665	26.5947	29.2634	0.343718	0.459117	0.748649	0.454069	0.631568	VC83_00179-T1	MST2_SCHPO^MST2_SCHPO^Q:1309-2391,H:27-383^51.1%ID^E:9e-113^RecName: Full=Histone acetyltransferase mst2;^Eukaryota; Fungi; Dikarya; Ascomycota; Taphrinomycotina; Schizosaccharomycetes; Schizosaccharomycetales; Schizosaccharomycetaceae; Schizosaccharomyces	.	VC83_00179-T1|m.433	816-247[-]	.	.	sigP:0.196^30^0.304^0.193	ExpAA=65.02^PredHel=2^Topology=o114-136i149-166o	.	.	.	.
VC83_00179	37.9426	35.5399	57.8754	36.4108	44.6986	8.63968	9.6894	31.7287	78.5204	15.7169	0.416768	5.21951	0.499966	0.698958	33.2665	26.5947	29.2634	0.343718	0.459117	0.748649	0.454069	0.631568	VC83_00179-T1	MST2_SCHPO^MST2_SCHPO^Q:1309-2391,H:27-383^51.1%ID^E:9e-113^RecName: Full=Histone acetyltransferase mst2;^Eukaryota; Fungi; Dikarya; Ascomycota; Taphrinomycotina; Schizosaccharomycetes; Schizosaccharomycetales; Schizosaccharomycetaceae; Schizosaccharomyces	.	VC83_00179-T1|m.434	3245-2757[-]	.	.	sigP:0.113^20^0.214^0.115	.	.	.	.	.
VC83_00179	37.9426	35.5399	57.8754	36.4108	44.6986	8.63968	9.6894	31.7287	78.5204	15.7169	0.416768	5.21951	0.499966	0.698958	33.2665	26.5947	29.2634	0.343718	0.459117	0.748649	0.454069	0.631568	VC83_00179-T1	MST2_SCHPO^MST2_SCHPO^Q:1309-2391,H:27-383^51.1%ID^E:9e-113^RecName: Full=Histone acetyltransferase mst2;^Eukaryota; Fungi; Dikarya; Ascomycota; Taphrinomycotina; Schizosaccharomycetes; Schizosaccharomycetales; Schizosaccharomycetaceae; Schizosaccharomyces	.	VC83_00179-T1|m.435	584-276[-]	.	.	sigP:0.136^18^0.203^0.145	.	.	.	.	.
VC83_00180	3.36768	1.52788	32.3524	25.7579	0	0	9.6894	15.8644	0	0	1.66457	3.65328	0.0945833	0.263011	12.6671	3.48366	7.15703	1.17893	0.871547	1.35268	0.176157	0.346091	VC83_00180-T1	.	.	VC83_00180-T1|m.436	1-375[+]	.	.	sigP:0.129^11^0.183^0.131	.	.	.	.	.
VC83_00180	3.36768	1.52788	32.3524	25.7579	0	0	9.6894	15.8644	0	0	1.66457	3.65328	0.0945833	0.263011	12.6671	3.48366	7.15703	1.17893	0.871547	1.35268	0.176157	0.346091	VC83_00180-T1	.	.	VC83_00180-T1|m.437	2-370[+]	.	.	sigP:0.133^46^0.317^0.138	.	.	.	.	.
VC83_00181	30.9827	27.4354	20.9489	35.3508	22.3493	0	9.6894	39.6609	11.2172	0	0.957615	4.55958	0.159197	0.358092	22.8122	11.437	15.9871	0.792657	0.538113	1.47303	0.140743	0.29677	VC83_00181-T1	.	.	VC83_00181-T1|m.438	1-2274[+]	.	.	sigP:0.112^38^0.132^0.110	.	.	.	.	.
VC83_00181	30.9827	27.4354	20.9489	35.3508	22.3493	0	9.6894	39.6609	11.2172	0	0.957615	4.55958	0.159197	0.358092	22.8122	11.437	15.9871	0.792657	0.538113	1.47303	0.140743	0.29677	VC83_00181-T1	.	.	VC83_00181-T1|m.439	2273-1449[-]	.	.	sigP:0.178^23^0.337^0.216	ExpAA=56.37^PredHel=2^Topology=i12-34o49-71i	.	.	.	.
VC83_00181	30.9827	27.4354	20.9489	35.3508	22.3493	0	9.6894	39.6609	11.2172	0	0.957615	4.55958	0.159197	0.358092	22.8122	11.437	15.9871	0.792657	0.538113	1.47303	0.140743	0.29677	VC83_00181-T1	.	.	VC83_00181-T1|m.440	506-3[-]	.	.	sigP:0.207^23^0.406^0.226	.	.	.	.	.
VC83_00181	30.9827	27.4354	20.9489	35.3508	22.3493	0	9.6894	39.6609	11.2172	0	0.957615	4.55958	0.159197	0.358092	22.8122	11.437	15.9871	0.792657	0.538113	1.47303	0.140743	0.29677	VC83_00181-T1	.	.	VC83_00181-T1|m.441	2274-1912[-]	.	PF01004.16^Flavi_M^Flavivirus envelope glycoprotein M^86-119^E:0.11	sigP:0.149^56^0.362^0.145	.	.	.	.	GO:0019058^biological_process^viral life cycle`GO:0019031^cellular_component^viral envelope
VC83_00182	17.2874	26.904	5.38413	32.2768	0	17.2794	0	0	0	0	2.63288	3.93226	0.00504074	0.0366198	16.3561	2.31756	7.93299	1.89406	0.821939	2.30438	0.0212015	0.082964	VC83_00182-T1	MRP10_YEAST^MRP10_YEAST^Q:43-279,H:9-91^42.17%ID^E:1e-14^RecName: Full=37S ribosomal protein MRP10, mitochondrial;^Eukaryota; Fungi; Dikarya; Ascomycota; Saccharomycotina; Saccharomycetes; Saccharomycetales; Saccharomycetaceae; Saccharomyces	.	.	.	.	.	.	.	.	KEGG:sce:YDL045W-A	GO:0005763^cellular_component^mitochondrial small ribosomal subunit`GO:0003735^molecular_function^structural constituent of ribosome`GO:0032543^biological_process^mitochondrial translation	.
VC83_00183	50.8894	63.8389	46.6466	55.4907	11.1746	43.1984	38.7576	55.5253	78.5204	15.7169	0.380802	5.59883	0.458121	0.664279	43.0496	33.7836	37.49	0.286938	0.367973	0.77978	0.43552	0.61291	VC83_00183-T1	GPI18_GIBZE^GPI18_GIBZE^Q:40-1383,H:10-423^44.35%ID^E:1e-87^RecName: Full=GPI mannosyltransferase 2;^Eukaryota; Fungi; Dikarya; Ascomycota; Pezizomycotina; Sordariomycetes; Hypocreomycetidae; Hypocreales; Nectriaceae; Fusarium	.	VC83_00183-T1|m.442	1-1386[+]	GPI18_GIBZE^GPI18_GIBZE^Q:14-461,H:10-423^44.35%ID^E:4e-98^RecName: Full=GPI mannosyltransferase 2;^Eukaryota; Fungi; Dikarya; Ascomycota; Pezizomycotina; Sordariomycetes; Hypocreomycetidae; Hypocreales; Nectriaceae; Fusarium	PF04188.10^Mannosyl_trans2^Mannosyltransferase (PIG-V)^17-461^E:1.8e-54	sigP:0.229^41^0.586^0.245	ExpAA=192.75^PredHel=6^Topology=o15-37i154-176o181-203i256-278o317-339i432-454o	COG5542^Phosphatidylinositol glycan anchor biosynthesis class V	KEGG:fgr:FGSG_09255`KO:K07542	GO:0030176^cellular_component^integral component of endoplasmic reticulum membrane`GO:0031501^cellular_component^mannosyltransferase complex`GO:0005739^cellular_component^mitochondrion`GO:0004584^molecular_function^dolichyl-phosphate-mannose-glycolipid alpha-mannosyltransferase activity`GO:0006506^biological_process^GPI anchor biosynthetic process	GO:0004584^molecular_function^dolichyl-phosphate-mannose-glycolipid alpha-mannosyltransferase activity`GO:0006506^biological_process^GPI anchor biosynthetic process
VC83_00183	50.8894	63.8389	46.6466	55.4907	11.1746	43.1984	38.7576	55.5253	78.5204	15.7169	0.380802	5.59883	0.458121	0.664279	43.0496	33.7836	37.49	0.286938	0.367973	0.77978	0.43552	0.61291	VC83_00183-T1	GPI18_GIBZE^GPI18_GIBZE^Q:40-1383,H:10-423^44.35%ID^E:1e-87^RecName: Full=GPI mannosyltransferase 2;^Eukaryota; Fungi; Dikarya; Ascomycota; Pezizomycotina; Sordariomycetes; Hypocreomycetidae; Hypocreales; Nectriaceae; Fusarium	.	VC83_00183-T1|m.443	827-414[-]	.	.	sigP:0.144^40^0.263^0.159	.	.	.	.	.
VC83_00184	1.12256	1.32859	3.47824	1.16599	0	0	0	0	0	0	7.33218	0.860848	0.16907	0.371284	1.40616	0	0.562465	0.990691	0.959993	1.03198	0.302083	0.487945	VC83_00184-T1	.	.	VC83_00184-T1|m.444	1-2007[+]	.	.	sigP:0.109^35^0.125^0.110	.	.	.	.	.
VC83_00184	1.12256	1.32859	3.47824	1.16599	0	0	0	0	0	0	7.33218	0.860848	0.16907	0.371284	1.40616	0	0.562465	0.990691	0.959993	1.03198	0.302083	0.487945	VC83_00184-T1	.	.	VC83_00184-T1|m.445	2-469[+]	.	.	sigP:0.117^63^0.143^0.108	.	.	.	.	.
VC83_00186	2739.27	3725.04	560.76	2252.75	134.096	60.4778	213.167	1158.1	1884.49	487.225	1.84385	10.3909	0.00917844	0.0556002	1836.84	552.908	1066.48	1.46648	0.697848	2.10143	0.0356028	0.119527	VC83_00186-T1	A2372_ARTBC^A2372_ARTBC^Q:67-1476,H:28-499^52.01%ID^E:7e-153^RecName: Full=Uncharacterized FAD-linked oxidoreductase ARB_02372 {ECO:0000305};^Eukaryota; Fungi; Dikarya; Ascomycota; Pezizomycotina; Eurotiomycetes; Eurotiomycetidae; Onygenales; Arthrodermataceae; Arthroderma	.	VC83_00186-T1|m.446	1-1482[+]	A2372_ARTBC^A2372_ARTBC^Q:7-492,H:6-499^50.71%ID^E:8e-160^RecName: Full=Uncharacterized FAD-linked oxidoreductase ARB_02372 {ECO:0000305};^Eukaryota; Fungi; Dikarya; Ascomycota; Pezizomycotina; Eurotiomycetes; Eurotiomycetidae; Onygenales; Arthrodermataceae; Arthroderma	PF01565.20^FAD_binding_4^FAD binding domain^59-194^E:1.1e-21	sigP:0.664^22^0.893^0.736	.	.	KEGG:abe:ARB_02372	GO:0005576^cellular_component^extracellular region`GO:0050660^molecular_function^flavin adenine dinucleotide binding`GO:0016614^molecular_function^oxidoreductase activity, acting on CH-OH group of donors	GO:0016491^molecular_function^oxidoreductase activity`GO:0050660^molecular_function^flavin adenine dinucleotide binding`GO:0055114^biological_process^oxidation-reduction process
VC83_00187	43.6302	45.77	36.2913	41.7638	0	0	0	7.93218	0	0	4.62887	4.70686	2.4461e-07	2.14573e-05	33.2137	1.06569	13.9249	3.30957	0.778906	4.249	2.14726e-05	0.000416922	VC83_00187-T1	NOR2_FUSLI^NOR2_FUSLI^Q:121-534,H:12-149^59.42%ID^E:2e-53^RecName: Full=Cytochrome P450 55A3;^Eukaryota; Fungi; Dikarya; Ascomycota; Pezizomycotina; Sordariomycetes; Hypocreomycetidae; Hypocreales; Nectriaceae; Fusarium	.	VC83_00187-T1|m.447	1-681[+]	NOR2_FUSLI^NOR2_FUSLI^Q:41-178,H:12-149^59.42%ID^E:1e-53^RecName: Full=Cytochrome P450 55A3;^Eukaryota; Fungi; Dikarya; Ascomycota; Pezizomycotina; Sordariomycetes; Hypocreomycetidae; Hypocreales; Nectriaceae; Fusarium	.	sigP:0.147^11^0.266^0.141	.	.	.	GO:0020037^molecular_function^heme binding`GO:0005506^molecular_function^iron ion binding`GO:0004497^molecular_function^monooxygenase activity`GO:0016705^molecular_function^oxidoreductase activity, acting on paired donors, with incorporation or reduction of molecular oxygen	.
VC83_00187	43.6302	45.77	36.2913	41.7638	0	0	0	7.93218	0	0	4.62887	4.70686	2.4461e-07	2.14573e-05	33.2137	1.06569	13.9249	3.30957	0.778906	4.249	2.14726e-05	0.000416922	VC83_00187-T1	NOR2_FUSLI^NOR2_FUSLI^Q:121-534,H:12-149^59.42%ID^E:2e-53^RecName: Full=Cytochrome P450 55A3;^Eukaryota; Fungi; Dikarya; Ascomycota; Pezizomycotina; Sordariomycetes; Hypocreomycetidae; Hypocreales; Nectriaceae; Fusarium	.	VC83_00187-T1|m.448	680-93[-]	.	.	sigP:0.236^24^0.41^0.250	.	.	.	.	.
VC83_00188	37.4935	50.1544	62.386	40.9158	55.8732	129.595	67.8258	95.1862	78.5204	47.1508	-0.770287	6.00049	0.0943247	0.262662	37.8767	65.412	54.3979	-0.813277	0.327943	-2.47993	0.0131407	0.0586942	VC83_00188-T1	.	.	VC83_00188-T1|m.449	1-1788[+]	.	PF03235.11^DUF262^Protein of unknown function DUF262^93-186^E:2.7e-15	sigP:0.121^30^0.171^0.110	.	.	.	.	.
VC83_00188	37.4935	50.1544	62.386	40.9158	55.8732	129.595	67.8258	95.1862	78.5204	47.1508	-0.770287	6.00049	0.0943247	0.262662	37.8767	65.412	54.3979	-0.813277	0.327943	-2.47993	0.0131407	0.0586942	VC83_00188-T1	.	.	VC83_00188-T1|m.450	1265-948[-]	.	.	sigP:0.247^21^0.467^0.306	.	.	.	.	.
VC83_00189	10.5521	5.97867	11.07	10.9709	22.3493	8.63968	0	7.93218	56.086	15.7169	-0.878948	3.58707	0.294647	0.517241	7.66466	15.6663	12.4656	-0.833977	0.55903	-1.49183	0.135744	0.2902	VC83_00189-T1	.	.	.	.	.	.	.	.	.	.	.	.
VC83_00190	234.915	188.328	825.837	402.957	122.921	43.1984	1153.04	1467.45	717.901	1461.67	-1.02593	9.34891	0.161753	0.36235	328.827	689.024	544.945	-0.910777	0.676452	-1.3464	0.178173	0.348817	VC83_00190-T1	KO1_GIBIN^KO1_GIBIN^Q:166-1563,H:86-519^28.33%ID^E:2e-55^RecName: Full=Ent-kaurene oxidase;^Eukaryota; Fungi; Dikarya; Ascomycota; Pezizomycotina; Sordariomycetes; Hypocreomycetidae; Hypocreales; Nectriaceae; Fusarium; Fusarium fujikuroi species complex	.	VC83_00190-T1|m.451	1-1587[+]	KO1_GIBIN^KO1_GIBIN^Q:38-521,H:75-519^29.12%ID^E:1e-57^RecName: Full=Ent-kaurene oxidase;^Eukaryota; Fungi; Dikarya; Ascomycota; Pezizomycotina; Sordariomycetes; Hypocreomycetidae; Hypocreales; Nectriaceae; Fusarium; Fusarium fujikuroi species complex	PF00067.19^p450^Cytochrome P450^225-494^E:2.8e-31	sigP:0.145^18^0.269^0.157	ExpAA=20.59^PredHel=1^Topology=i13-32o	.	.	GO:0016021^cellular_component^integral component of membrane`GO:0052617^molecular_function^ent-kaur-16-en-19-al oxidase activity`GO:0052616^molecular_function^ent-kaur-16-en-19-ol oxidase activity`GO:0052615^molecular_function^ent-kaurene oxidase activity`GO:0020037^molecular_function^heme binding`GO:0005506^molecular_function^iron ion binding`GO:0010241^biological_process^ent-kaurene oxidation t…	GO:0005506^molecular_function^iron ion binding`GO:0016705^molecular_function^oxidoreductase activity, acting on paired donors, with incorporation or reduction of molecular oxygen`GO:0020037^molecular_function^heme binding`GO:0055114^biological_process^oxidation-reduction process
VC83_00190	234.915	188.328	825.837	402.957	122.921	43.1984	1153.04	1467.45	717.901	1461.67	-1.02593	9.34891	0.161753	0.36235	328.827	689.024	544.945	-0.910777	0.676452	-1.3464	0.178173	0.348817	VC83_00190-T1	KO1_GIBIN^KO1_GIBIN^Q:166-1563,H:86-519^28.33%ID^E:2e-55^RecName: Full=Ent-kaurene oxidase;^Eukaryota; Fungi; Dikarya; Ascomycota; Pezizomycotina; Sordariomycetes; Hypocreomycetidae; Hypocreales; Nectriaceae; Fusarium; Fusarium fujikuroi species complex	.	VC83_00190-T1|m.452	1587-1234[-]	.	.	sigP:0.124^35^0.165^0.118	.	.	.	.	.
VC83_00191	128.196	142.492	35.7036	255.194	312.89	786.211	1434.03	1879.93	2445.35	1933.18	-3.36549	9.84898	2.77133e-07	2.37219e-05	112.515	1225.69	780.418	-3.1333	0.546685	-5.73146	9.95714e-09	6.77534e-07	VC83_00191-T1	.	.	VC83_00191-T1|m.453	1-621[+]	.	PF04145.12^Ctr^Ctr copper transporter family^42-195^E:2.7e-25	sigP:0.104^70^0.114^0.100	ExpAA=49.97^PredHel=2^Topology=o61-83i179-201o	.	.	.	GO:0005375^molecular_function^copper ion transmembrane transporter activity`GO:0035434^biological_process^copper ion transmembrane transport`GO:0016021^cellular_component^integral component of membrane
VC83_00191	128.196	142.492	35.7036	255.194	312.89	786.211	1434.03	1879.93	2445.35	1933.18	-3.36549	9.84898	2.77133e-07	2.37219e-05	112.515	1225.69	780.418	-3.1333	0.546685	-5.73146	9.95714e-09	6.77534e-07	VC83_00191-T1	.	.	VC83_00191-T1|m.454	354-1[-]	.	.	sigP:0.125^32^0.243^0.134	.	.	.	.	.
VC83_00192	2043.14	1632.04	777.761	668.804	983.368	751.652	523.227	650.439	729.118	471.508	0.906598	9.86574	0.0359477	0.140351	1006.68	570.405	744.917	0.78881	0.356498	2.21266	0.0269209	0.0980868	VC83_00192-T1	MASY_NEUCR^MASY_NEUCR^Q:1-1626,H:1-542^82.66%ID^E:0^RecName: Full=Malate synthase, glyoxysomal;^Eukaryota; Fungi; Dikarya; Ascomycota; Pezizomycotina; Sordariomycetes; Sordariomycetidae; Sordariales; Sordariaceae; Neurospora	.	VC83_00192-T1|m.455	1-1629[+]	MASY_NEUCR^MASY_NEUCR^Q:1-542,H:1-542^82.66%ID^E:0^RecName: Full=Malate synthase, glyoxysomal;^Eukaryota; Fungi; Dikarya; Ascomycota; Pezizomycotina; Sordariomycetes; Sordariomycetidae; Sordariales; Sordariaceae; Neurospora	PF01274.19^Malate_synthase^Malate synthase^13-530^E:1.6e-224	sigP:0.112^53^0.138^0.109	.	.	KEGG:ncr:NCU10007`KO:K01638	GO:0005737^cellular_component^cytoplasm`GO:0009514^cellular_component^glyoxysome`GO:0004474^molecular_function^malate synthase activity`GO:0006097^biological_process^glyoxylate cycle`GO:0006099^biological_process^tricarboxylic acid cycle	GO:0004474^molecular_function^malate synthase activity`GO:0006097^biological_process^glyoxylate cycle
VC83_00192	2043.14	1632.04	777.761	668.804	983.368	751.652	523.227	650.439	729.118	471.508	0.906598	9.86574	0.0359477	0.140351	1006.68	570.405	744.917	0.78881	0.356498	2.21266	0.0269209	0.0980868	VC83_00192-T1	MASY_NEUCR^MASY_NEUCR^Q:1-1626,H:1-542^82.66%ID^E:0^RecName: Full=Malate synthase, glyoxysomal;^Eukaryota; Fungi; Dikarya; Ascomycota; Pezizomycotina; Sordariomycetes; Sordariomycetidae; Sordariales; Sordariaceae; Neurospora	.	VC83_00192-T1|m.456	1629-322[-]	.	.	sigP:0.117^13^0.154^0.113	.	.	.	.	.
VC83_00193	72.8916	89.215	105.951	387.746	89.3971	51.8381	67.8258	87.254	78.5204	62.8677	1.16727	6.8545	0.0219271	0.0999863	132.652	60.8117	89.5478	1.03751	0.516328	2.00939	NA	1	VC83_00193-T1	RS30_SCHPO^RS30_SCHPO^Q:1-177,H:1-60^80%ID^E:3e-18^RecName: Full=40S ribosomal protein S30-B;^Eukaryota; Fungi; Dikarya; Ascomycota; Taphrinomycotina; Schizosaccharomycetes; Schizosaccharomycetales; Schizosaccharomycetaceae; Schizosaccharomyces	.	.	.	.	.	.	.	.	KEGG:spo:SPAC19B12.04`KEGG:spo:SPBC19G7.03c`KO:K02983	GO:0005829^cellular_component^cytosol`GO:0022627^cellular_component^cytosolic small ribosomal subunit`GO:0003735^molecular_function^structural constituent of ribosome`GO:0002181^biological_process^cytoplasmic translation`GO:0042254^biological_process^ribosome biogenesis	.
VC83_00194	10.7017	13.0202	16.7718	18.3379	44.6986	17.2794	0	23.7965	0	15.7169	-0.210425	3.96237	0.885338	0.958268	11.7276	13.9757	13.0765	-0.239565	0.536587	-0.446461	0.655264	0.791967	VC83_00194-T1	RPR2_SCHPO^RPR2_SCHPO^Q:235-456,H:31-102^37.84%ID^E:3e-08^RecName: Full=Ribonuclease P protein subunit rpr2;^Eukaryota; Fungi; Dikarya; Ascomycota; Taphrinomycotina; Schizosaccharomycetes; Schizosaccharomycetales; Schizosaccharomycetaceae; Schizosaccharomyces	.	VC83_00194-T1|m.457	1-525[+]	RPR2_SCHPO^RPR2_SCHPO^Q:79-152,H:31-102^37.84%ID^E:7e-08^RecName: Full=Ribonuclease P protein subunit rpr2;^Eukaryota; Fungi; Dikarya; Ascomycota; Taphrinomycotina; Schizosaccharomycetes; Schizosaccharomycetales; Schizosaccharomycetaceae; Schizosaccharomyces	PF04032.13^Rpr2^RNAse P Rpr2/Rpp21/SNM1 subunit domain^20-147^E:6.6e-24	sigP:0.146^34^0.19^0.145	.	.	KEGG:spo:SPBC1105.16c`KO:K03540	GO:0005829^cellular_component^cytosol`GO:0005655^cellular_component^nucleolar ribonuclease P complex`GO:0005634^cellular_component^nucleus`GO:0046872^molecular_function^metal ion binding`GO:0004526^molecular_function^ribonuclease P activity`GO:0090501^biological_process^RNA phosphodiester bond hydrolysis`GO:0090502^biological_process^RNA phosphodiester bond hydrolysis, endonucleolytic`GO:0008033^…	.
VC83_00195	230.724	242.335	189.525	157.568	480.51	855.328	523.227	277.626	201.91	267.188	-1.09244	8.40611	0.0211639	0.0978701	162.15	358.923	280.214	-1.11245	0.369938	-3.00714	0.00263721	0.0181279	VC83_00195-T1	SUB2_ASPNC^SUB2_ASPNC^Q:1-1314,H:1-440^85%ID^E:0^RecName: Full=ATP-dependent RNA helicase sub2;^Eukaryota; Fungi; Dikarya; Ascomycota; Pezizomycotina; Eurotiomycetes; Eurotiomycetidae; Eurotiales; Aspergillaceae; Aspergillus	.	VC83_00195-T1|m.458	1-1320[+]	SUB2_ASPNC^SUB2_ASPNC^Q:1-438,H:1-440^85.68%ID^E:0^RecName: Full=ATP-dependent RNA helicase sub2;^Eukaryota; Fungi; Dikarya; Ascomycota; Pezizomycotina; Eurotiomycetes; Eurotiomycetidae; Eurotiales; Aspergillaceae; Aspergillus	PF00270.26^DEAD^DEAD/DEAH box helicase^80-247^E:5.7e-38`PF04851.12^ResIII^Type III restriction enzyme, res subunit^95-243^E:5.2e-10`PF00271.28^Helicase_C^Helicase conserved C-terminal domain^286-394^E:2.4e-23	sigP:0.105^54^0.108^0.100	.	.	KEGG:ang:ANI_1_978104`KO:K12812	GO:0000781^cellular_component^chromosome, telomeric region`GO:0005681^cellular_component^spliceosomal complex`GO:0000346^cellular_component^transcription export complex`GO:0005524^molecular_function^ATP binding`GO:0004004^molecular_function^ATP-dependent RNA helicase activity`GO:0003723^molecular_function^RNA binding`GO:0006348^biological_process^chromatin silencing at telomere`GO:0031124^biologi…	GO:0003676^molecular_function^nucleic acid binding`GO:0005524^molecular_function^ATP binding`GO:0003677^molecular_function^DNA binding`GO:0016787^molecular_function^hydrolase activity
VC83_00195	230.724	242.335	189.525	157.568	480.51	855.328	523.227	277.626	201.91	267.188	-1.09244	8.40611	0.0211639	0.0978701	162.15	358.923	280.214	-1.11245	0.369938	-3.00714	0.00263721	0.0181279	VC83_00195-T1	SUB2_ASPNC^SUB2_ASPNC^Q:1-1314,H:1-440^85%ID^E:0^RecName: Full=ATP-dependent RNA helicase sub2;^Eukaryota; Fungi; Dikarya; Ascomycota; Pezizomycotina; Eurotiomycetes; Eurotiomycetidae; Eurotiales; Aspergillaceae; Aspergillus	.	VC83_00195-T1|m.459	791-1210[+]	.	.	sigP:0.181^40^0.639^0.180	.	.	.	.	.
VC83_00196	1.87094	0.996444	1.1753	2.49099	0	8.63968	0	0	0	0	-0.0438086	0.856651	0.932832	0.979996	1.30356	1.15878	1.21669	-0.0595444	0.948269	-0.0627928	0.949932	0.974968	VC83_00196-T1	.	.	VC83_00196-T1|m.460	1-318[+]	.	.	sigP:0.152^11^0.39^0.174	.	.	.	.	.
VC83_00197	104.847	113.263	180.186	73.9347	201.144	155.514	203.477	158.644	56.086	31.4338	-0.234254	7.00203	0.673469	0.834288	93.379	111.273	104.116	-0.271538	0.413213	-0.65714	0.511091	0.681837	VC83_00197-T1	MUG72_SCHPO^MUG72_SCHPO^Q:244-1215,H:5-336^37.98%ID^E:5e-69^RecName: Full=Meiotically up-regulated gene 72 protein;^Eukaryota; Fungi; Dikarya; Ascomycota; Taphrinomycotina; Schizosaccharomycetes; Schizosaccharomycetales; Schizosaccharomycetaceae; Schizosaccharomyces	.	VC83_00197-T1|m.461	1-2499[+]	MUG72_SCHPO^MUG72_SCHPO^Q:82-405,H:5-336^37.98%ID^E:3e-70^RecName: Full=Meiotically up-regulated gene 72 protein;^Eukaryota; Fungi; Dikarya; Ascomycota; Taphrinomycotina; Schizosaccharomycetes; Schizosaccharomycetales; Schizosaccharomycetaceae; Schizosaccharomyces	PF02558.13^ApbA^Ketopantoate reductase PanE/ApbA^88-245^E:4.1e-25`PF08546.8^ApbA_C^Ketopantoate reductase PanE/ApbA C terminal^278-401^E:7.7e-22	sigP:0.212^11^0.509^0.283	.	.	KEGG:spo:SPCC1902.02	GO:0032153^cellular_component^cell division site`GO:0051286^cellular_component^cell tip`GO:0005737^cellular_component^cytoplasm`GO:0008677^molecular_function^2-dehydropantoate 2-reductase activity`GO:0050661^molecular_function^NADP binding`GO:0051321^biological_process^meiotic cell cycle	GO:0008677^molecular_function^2-dehydropantoate 2-reductase activity`GO:0055114^biological_process^oxidation-reduction process`GO:0016491^molecular_function^oxidoreductase activity`GO:0050661^molecular_function^NADP binding
VC83_00197	104.847	113.263	180.186	73.9347	201.144	155.514	203.477	158.644	56.086	31.4338	-0.234254	7.00203	0.673469	0.834288	93.379	111.273	104.116	-0.271538	0.413213	-0.65714	0.511091	0.681837	VC83_00197-T1	MUG72_SCHPO^MUG72_SCHPO^Q:244-1215,H:5-336^37.98%ID^E:5e-69^RecName: Full=Meiotically up-regulated gene 72 protein;^Eukaryota; Fungi; Dikarya; Ascomycota; Taphrinomycotina; Schizosaccharomycetes; Schizosaccharomycetales; Schizosaccharomycetaceae; Schizosaccharomyces	.	VC83_00197-T1|m.462	1088-558[-]	.	.	sigP:0.124^23^0.174^0.120	.	.	.	.	.
VC83_00197	104.847	113.263	180.186	73.9347	201.144	155.514	203.477	158.644	56.086	31.4338	-0.234254	7.00203	0.673469	0.834288	93.379	111.273	104.116	-0.271538	0.413213	-0.65714	0.511091	0.681837	VC83_00197-T1	MUG72_SCHPO^MUG72_SCHPO^Q:244-1215,H:5-336^37.98%ID^E:5e-69^RecName: Full=Meiotically up-regulated gene 72 protein;^Eukaryota; Fungi; Dikarya; Ascomycota; Taphrinomycotina; Schizosaccharomycetes; Schizosaccharomycetales; Schizosaccharomycetaceae; Schizosaccharomyces	.	VC83_00197-T1|m.463	1979-1536[-]	.	.	sigP:0.155^11^0.276^0.186	.	.	.	.	.
VC83_00197	104.847	113.263	180.186	73.9347	201.144	155.514	203.477	158.644	56.086	31.4338	-0.234254	7.00203	0.673469	0.834288	93.379	111.273	104.116	-0.271538	0.413213	-0.65714	0.511091	0.681837	VC83_00197-T1	MUG72_SCHPO^MUG72_SCHPO^Q:244-1215,H:5-336^37.98%ID^E:5e-69^RecName: Full=Meiotically up-regulated gene 72 protein;^Eukaryota; Fungi; Dikarya; Ascomycota; Taphrinomycotina; Schizosaccharomycetes; Schizosaccharomycetales; Schizosaccharomycetaceae; Schizosaccharomyces	.	VC83_00197-T1|m.464	2499-2074[-]	.	.	sigP:0.183^36^0.435^0.195	.	.	.	.	.
VC83_00197	104.847	113.263	180.186	73.9347	201.144	155.514	203.477	158.644	56.086	31.4338	-0.234254	7.00203	0.673469	0.834288	93.379	111.273	104.116	-0.271538	0.413213	-0.65714	0.511091	0.681837	VC83_00197-T1	MUG72_SCHPO^MUG72_SCHPO^Q:244-1215,H:5-336^37.98%ID^E:5e-69^RecName: Full=Meiotically up-regulated gene 72 protein;^Eukaryota; Fungi; Dikarya; Ascomycota; Taphrinomycotina; Schizosaccharomycetes; Schizosaccharomycetales; Schizosaccharomycetaceae; Schizosaccharomyces	.	VC83_00197-T1|m.465	2498-2160[-]	.	.	sigP:0.372^26^0.797^0.499	.	.	.	.	.
VC83_00198	4.41541	4.38436	0.794119	3.28598	11.1746	17.2794	0	7.93218	11.2172	15.7169	-1.66618	2.16879	0.105818	0.280578	2.54916	8.76701	6.27987	-1.44563	0.740042	-1.95344	0.050767	0.152888	VC83_00198-T1	.	.	VC83_00198-T1|m.466	1-423[+]	.	.	sigP:0.119^25^0.146^0.113	ExpAA=23.14^PredHel=1^Topology=o63-85i	.	.	.	.
VC83_00199	6.06183	6.70939	33.1624	4.50498	0	0	0	0	0	0	10.125	3.23785	0.00081246	0.0098232	9.97446	0	3.98978	2.4555	0.94714	2.59255	NA	1	VC83_00199-T1	PPOA_EMENI^PPOA_EMENI^Q:31-3186,H:26-1071^34.83%ID^E:0^RecName: Full=Psi-producing oxygenase A;^Eukaryota; Fungi; Dikarya; Ascomycota; Pezizomycotina; Eurotiomycetes; Eurotiomycetidae; Eurotiales; Aspergillaceae; Aspergillus	.	VC83_00199-T1|m.467	1-3192[+]	PPOA_EMENI^PPOA_EMENI^Q:11-1062,H:26-1071^34.83%ID^E:0^RecName: Full=Psi-producing oxygenase A;^Eukaryota; Fungi; Dikarya; Ascomycota; Pezizomycotina; Eurotiomycetes; Eurotiomycetidae; Eurotiales; Aspergillaceae; Aspergillus	PF03098.12^An_peroxidase^Animal haem peroxidase^121-202^E:2.9e-06`PF03098.12^An_peroxidase^Animal haem peroxidase^205-566^E:1.8e-25`PF00067.19^p450^Cytochrome P450^913-984^E:9.4e-09	sigP:0.108^29^0.116^0.106	.	.	KEGG:ani:AN1967.2`KO:K17863	GO:0051213^molecular_function^dioxygenase activity`GO:0047888^molecular_function^fatty acid peroxidase activity`GO:0020037^molecular_function^heme binding`GO:0005506^molecular_function^iron ion binding`GO:0016853^molecular_function^isomerase activity`GO:0052878^molecular_function^linoleate 8R-lipoxygenase activity`GO:0016705^molecular_function^oxidoreductase activity, acting on paired donors, wit…	GO:0005506^molecular_function^iron ion binding`GO:0016705^molecular_function^oxidoreductase activity, acting on paired donors, with incorporation or reduction of molecular oxygen`GO:0020037^molecular_function^heme binding`GO:0055114^biological_process^oxidation-reduction process
VC83_00199	6.06183	6.70939	33.1624	4.50498	0	0	0	0	0	0	10.125	3.23785	0.00081246	0.0098232	9.97446	0	3.98978	2.4555	0.94714	2.59255	NA	1	VC83_00199-T1	PPOA_EMENI^PPOA_EMENI^Q:31-3186,H:26-1071^34.83%ID^E:0^RecName: Full=Psi-producing oxygenase A;^Eukaryota; Fungi; Dikarya; Ascomycota; Pezizomycotina; Eurotiomycetes; Eurotiomycetidae; Eurotiales; Aspergillaceae; Aspergillus	.	VC83_00199-T1|m.468	3192-2641[-]	.	.	sigP:0.128^15^0.264^0.154	.	.	.	.	.
VC83_00200	11.4501	10.8945	10.0536	6.20097	0	25.919	19.3788	0	0	0	0.218263	3.24622	0.647517	0.817611	7.61806	6.18091	6.75577	0.111044	0.656317	0.169193	0.865645	0.927801	VC83_00200-T1	YEC3_YEAST^YEC3_YEAST^Q:148-768,H:23-249^35.24%ID^E:2e-31^RecName: Full=Uncharacterized protein YEL023C;^Eukaryota; Fungi; Dikarya; Ascomycota; Saccharomycotina; Saccharomycetes; Saccharomycetales; Saccharomycetaceae; Saccharomyces	.	VC83_00200-T1|m.469	1-1083[+]	YEC3_YEAST^YEC3_YEAST^Q:50-256,H:23-249^35.24%ID^E:2e-31^RecName: Full=Uncharacterized protein YEL023C;^Eukaryota; Fungi; Dikarya; Ascomycota; Saccharomycotina; Saccharomycetes; Saccharomycetales; Saccharomycetaceae; Saccharomyces	PF09994.6^DUF2235^Uncharacterized alpha/beta hydrolase domain (DUF2235)^59-265^E:3.2e-67	sigP:0.116^22^0.13^0.111	.	.	KEGG:sce:YEL023C	.	.
VC83_00200	11.4501	10.8945	10.0536	6.20097	0	25.919	19.3788	0	0	0	0.218263	3.24622	0.647517	0.817611	7.61806	6.18091	6.75577	0.111044	0.656317	0.169193	0.865645	0.927801	VC83_00200-T1	YEC3_YEAST^YEC3_YEAST^Q:148-768,H:23-249^35.24%ID^E:2e-31^RecName: Full=Uncharacterized protein YEL023C;^Eukaryota; Fungi; Dikarya; Ascomycota; Saccharomycotina; Saccharomycetes; Saccharomycetales; Saccharomycetaceae; Saccharomyces	.	VC83_00200-T1|m.470	1083-481[-]	.	.	sigP:0.209^34^0.637^0.226	.	.	.	.	.
VC83_00201	23.4989	18.866	14.993	33.6018	0	8.63968	19.3788	15.8644	0	0	1.46708	4.16605	0.0493132	0.175008	18.1458	5.99473	10.8551	1.20524	0.64561	1.86682	0.0619263	0.173297	VC83_00201-T1	DLRB2_HUMAN^DLRB2_HUMAN^Q:229-399,H:35-91^33.33%ID^E:9e-06^RecName: Full=Dynein light chain roadblock-type 2;^Eukaryota; Metazoa; Chordata; Craniata; Vertebrata; Euteleostomi; Mammalia; Eutheria; Euarchontoglires; Primates; Haplorrhini; Catarrhini; Hominidae; Homo	.	VC83_00201-T1|m.471	1-420[+]	DLRB2_HUMAN^DLRB2_HUMAN^Q:19-133,H:6-91^27.83%ID^E:1e-06^RecName: Full=Dynein light chain roadblock-type 2;^Eukaryota; Metazoa; Chordata; Craniata; Vertebrata; Euteleostomi; Mammalia; Eutheria; Euarchontoglires; Primates; Haplorrhini; Catarrhini; Hominidae; Homo	PF03259.14^Robl_LC7^Roadblock/LC7 domain^82-133^E:3e-05	sigP:0.107^42^0.143^0.102	.	ENOG4111NDV^dynein, light chain	.	GO:0097542^cellular_component^ciliary tip`GO:0005868^cellular_component^cytoplasmic dynein complex`GO:0070062^cellular_component^extracellular exosome`GO:0005874^cellular_component^microtubule`GO:0072372^cellular_component^primary cilium`GO:0003777^molecular_function^microtubule motor activity`GO:0007018^biological_process^microtubule-based movement`GO:0006996^biological_process^organelle organiz…	.
VC83_00202	42.8818	39.3928	33.2736	34.5558	44.6986	43.1984	48.447	0	11.2172	78.5846	0.0595642	5.20986	0.945499	0.986984	29.7294	31.4161	30.7414	0.0366162	0.409981	0.089312	0.928834	0.963974	VC83_00202-T1	IPI1_SCLS1^IPI1_SCLS1^Q:1-1014,H:1-346^63.29%ID^E:4e-130^RecName: Full=Pre-rRNA-processing protein ipi1;^Eukaryota; Fungi; Dikarya; Ascomycota; Pezizomycotina; Leotiomycetes; Helotiales; Sclerotiniaceae; Sclerotinia	.	VC83_00202-T1|m.472	1-1032[+]	IPI1_SCLS1^IPI1_SCLS1^Q:1-338,H:1-346^63.29%ID^E:3e-134^RecName: Full=Pre-rRNA-processing protein ipi1;^Eukaryota; Fungi; Dikarya; Ascomycota; Pezizomycotina; Leotiomycetes; Helotiales; Sclerotiniaceae; Sclerotinia	PF12333.5^Ipi1_N^Rix1 complex component involved in 60S ribosome maturation^138-230^E:4e-22	sigP:0.106^20^0.124^0.104	.	.	KEGG:ssl:SS1G_05035`KO:K14827	GO:0044732^cellular_component^mitotic spindle pole body`GO:0005720^cellular_component^nuclear heterochromatin`GO:0097344^cellular_component^Rix1 complex`GO:0006364^biological_process^rRNA processing	.
VC83_00202	42.8818	39.3928	33.2736	34.5558	44.6986	43.1984	48.447	0	11.2172	78.5846	0.0595642	5.20986	0.945499	0.986984	29.7294	31.4161	30.7414	0.0366162	0.409981	0.089312	0.928834	0.963974	VC83_00202-T1	IPI1_SCLS1^IPI1_SCLS1^Q:1-1014,H:1-346^63.29%ID^E:4e-130^RecName: Full=Pre-rRNA-processing protein ipi1;^Eukaryota; Fungi; Dikarya; Ascomycota; Pezizomycotina; Leotiomycetes; Helotiales; Sclerotiniaceae; Sclerotinia	.	VC83_00202-T1|m.473	2-331[+]	.	.	sigP:0.117^11^0.182^0.123	.	.	.	.	.
VC83_00202	42.8818	39.3928	33.2736	34.5558	44.6986	43.1984	48.447	0	11.2172	78.5846	0.0595642	5.20986	0.945499	0.986984	29.7294	31.4161	30.7414	0.0366162	0.409981	0.089312	0.928834	0.963974	VC83_00202-T1	IPI1_SCLS1^IPI1_SCLS1^Q:1-1014,H:1-346^63.29%ID^E:4e-130^RecName: Full=Pre-rRNA-processing protein ipi1;^Eukaryota; Fungi; Dikarya; Ascomycota; Pezizomycotina; Leotiomycetes; Helotiales; Sclerotiniaceae; Sclerotinia	.	VC83_00202-T1|m.474	989-681[-]	.	.	sigP:0.165^24^0.32^0.187	ExpAA=17.88^PredHel=1^Topology=o10-29i	.	.	.	.
VC83_00205	80.5999	100.508	106.888	74.0407	44.6986	51.8381	67.8258	47.5931	134.606	62.8677	0.415813	6.30367	0.377729	0.601175	71.7292	57.3305	63.09	0.349164	0.335816	1.03975	0.298457	0.483536	VC83_00205-T1	.	.	VC83_00205-T1|m.477	1-3078[+]	.	.	sigP:0.172^17^0.2^0.165	.	.	.	.	.
VC83_00205	80.5999	100.508	106.888	74.0407	44.6986	51.8381	67.8258	47.5931	134.606	62.8677	0.415813	6.30367	0.377729	0.601175	71.7292	57.3305	63.09	0.349164	0.335816	1.03975	0.298457	0.483536	VC83_00205-T1	.	.	VC83_00205-T1|m.478	2165-1548[-]	.	.	sigP:0.214^13^0.52^0.265	.	.	.	.	.
VC83_00205	80.5999	100.508	106.888	74.0407	44.6986	51.8381	67.8258	47.5931	134.606	62.8677	0.415813	6.30367	0.377729	0.601175	71.7292	57.3305	63.09	0.349164	0.335816	1.03975	0.298457	0.483536	VC83_00205-T1	.	.	VC83_00205-T1|m.479	3077-2739[-]	.	.	sigP:0.17^32^0.233^0.163	.	.	.	.	.
VC83_00205	80.5999	100.508	106.888	74.0407	44.6986	51.8381	67.8258	47.5931	134.606	62.8677	0.415813	6.30367	0.377729	0.601175	71.7292	57.3305	63.09	0.349164	0.335816	1.03975	0.298457	0.483536	VC83_00205-T1	.	.	VC83_00205-T1|m.480	2582-2265[-]	.	.	sigP:0.119^23^0.16^0.117	.	.	.	.	.
VC83_00205	80.5999	100.508	106.888	74.0407	44.6986	51.8381	67.8258	47.5931	134.606	62.8677	0.415813	6.30367	0.377729	0.601175	71.7292	57.3305	63.09	0.349164	0.335816	1.03975	0.298457	0.483536	VC83_00205-T1	.	.	VC83_00205-T1|m.481	930-631[-]	.	.	sigP:0.115^66^0.149^0.110	ExpAA=33.81^PredHel=2^Topology=i43-62o77-94i	.	.	.	.
VC83_00206	29.7104	29.2955	45.8525	34.9798	89.3971	34.5587	29.0682	55.5253	44.8688	0	-0.32282	5.27904	0.663927	0.828462	27.7794	35.1769	32.2179	-0.370073	0.399818	-0.925603	0.354652	0.537781	VC83_00206-T1	NLHH_MYCTU^NLHH_MYCTU^Q:151-1005,H:33-315^28.86%ID^E:2e-14^RecName: Full=Carboxylesterase NlhH;^Bacteria; Actinobacteria; Corynebacteriales; Mycobacteriaceae; Mycobacterium; Mycobacterium tuberculosis complex	.	VC83_00206-T1|m.482	1-1023[+]	NLHH_MYCTU^NLHH_MYCTU^Q:51-335,H:33-315^29.19%ID^E:2e-20^RecName: Full=Carboxylesterase NlhH;^Bacteria; Actinobacteria; Corynebacteriales; Mycobacteriaceae; Mycobacterium; Mycobacterium tuberculosis complex	PF07859.10^Abhydrolase_3^alpha/beta hydrolase fold^106-313^E:1.3e-38	sigP:0.12^12^0.156^0.124	.	COG0657^alpha beta hydrolase fold-3 domain protein	KEGG:mtu:Rv1399c	GO:0034338^molecular_function^short-chain carboxylesterase activity`GO:0009056^biological_process^catabolic process	GO:0016787^molecular_function^hydrolase activity`GO:0008152^biological_process^metabolic process
VC83_00206	29.7104	29.2955	45.8525	34.9798	89.3971	34.5587	29.0682	55.5253	44.8688	0	-0.32282	5.27904	0.663927	0.828462	27.7794	35.1769	32.2179	-0.370073	0.399818	-0.925603	0.354652	0.537781	VC83_00206-T1	NLHH_MYCTU^NLHH_MYCTU^Q:151-1005,H:33-315^28.86%ID^E:2e-14^RecName: Full=Carboxylesterase NlhH;^Bacteria; Actinobacteria; Corynebacteriales; Mycobacteriaceae; Mycobacterium; Mycobacterium tuberculosis complex	.	VC83_00206-T1|m.483	170-544[+]	.	.	sigP:0.166^17^0.206^0.153	.	.	.	.	.
VC83_00206	29.7104	29.2955	45.8525	34.9798	89.3971	34.5587	29.0682	55.5253	44.8688	0	-0.32282	5.27904	0.663927	0.828462	27.7794	35.1769	32.2179	-0.370073	0.399818	-0.925603	0.354652	0.537781	VC83_00206-T1	NLHH_MYCTU^NLHH_MYCTU^Q:151-1005,H:33-315^28.86%ID^E:2e-14^RecName: Full=Carboxylesterase NlhH;^Bacteria; Actinobacteria; Corynebacteriales; Mycobacteriaceae; Mycobacterium; Mycobacterium tuberculosis complex	.	VC83_00206-T1|m.484	1023-715[-]	.	.	sigP:0.124^11^0.244^0.146	.	.	.	.	.
VC83_00207	110.535	79.9813	151.137	48.8128	122.921	60.4778	67.8258	39.6609	44.8688	78.5846	0.503976	6.36457	0.304023	0.526541	76.9966	57.6022	65.36	0.425934	0.42256	1.00798	0.313462	0.498856	VC83_00207-T1	YB4E_SCHPO^YB4E_SCHPO^Q:238-918,H:15-246^35.04%ID^E:5e-30^RecName: Full=Uncharacterized AIM2 family protein C30D10.14;^Eukaryota; Fungi; Dikarya; Ascomycota; Taphrinomycotina; Schizosaccharomycetes; Schizosaccharomycetales; Schizosaccharomycetaceae; Schizosaccharomyces	.	VC83_00207-T1|m.485	1-957[+]	YB4E_SCHPO^YB4E_SCHPO^Q:80-306,H:15-246^35.04%ID^E:4e-30^RecName: Full=Uncharacterized AIM2 family protein C30D10.14;^Eukaryota; Fungi; Dikarya; Ascomycota; Taphrinomycotina; Schizosaccharomycetes; Schizosaccharomycetales; Schizosaccharomycetaceae; Schizosaccharomyces	PF01738.15^DLH^Dienelactone hydrolase family^95-306^E:9.9e-08	sigP:0.152^12^0.34^0.193	.	.	KEGG:spo:SPBC30D10.14	GO:0005829^cellular_component^cytosol`GO:0005634^cellular_component^nucleus`GO:0016787^molecular_function^hydrolase activity	GO:0016787^molecular_function^hydrolase activity
VC83_00210	0.374187	0.664296	4.81236	0.953996	11.1746	0	0	0	0	0	-0.0576075	0.916893	0.877171	0.954092	1.35122	1.56673	1.48052	-0.0437929	0.95925	-0.0456533	NA	1	VC83_00210-T1	.	.	VC83_00210-T1|m.487	1-399[+]	.	.	sigP:0.125^11^0.172^0.124	.	.	.	.	.
VC83_00212	20.2061	28.0997	20.2342	9.75195	100.572	224.632	232.546	55.5253	22.4344	188.603	-2.81238	6.32242	4.87607e-06	0.00020869	15.4356	113.72	74.406	-2.67022	0.496934	-5.37339	7.72715e-08	3.89088e-06	VC83_00212-T1	.	.	VC83_00212-T1|m.489	1-723[+]	.	.	sigP:0.222^11^0.624^0.297	ExpAA=85.44^PredHel=4^Topology=o4-26i33-55o70-92i171-193o	.	.	.	.
VC83_00212	20.2061	28.0997	20.2342	9.75195	100.572	224.632	232.546	55.5253	22.4344	188.603	-2.81238	6.32242	4.87607e-06	0.00020869	15.4356	113.72	74.406	-2.67022	0.496934	-5.37339	7.72715e-08	3.89088e-06	VC83_00212-T1	.	.	VC83_00212-T1|m.490	722-168[-]	.	.	sigP:0.11^32^0.127^0.108	.	.	.	.	.
VC83_00213	11.3004	12.1566	11.3559	5.45897	0	0	9.6894	7.93218	0	15.7169	0.959963	3.17487	0.31679	0.539166	7.9416	4.61218	5.94395	0.735357	0.73522	1.00019	0.317221	0.501984	VC83_00213-T1	YOOH_SCHPO^YOOH_SCHPO^Q:1-1677,H:7-569^59.61%ID^E:0^RecName: Full=Putative xanthine/uracil permease C887.17;^Eukaryota; Fungi; Dikarya; Ascomycota; Taphrinomycotina; Schizosaccharomycetes; Schizosaccharomycetales; Schizosaccharomycetaceae; Schizosaccharomyces	.	VC83_00213-T1|m.491	1-1734[+]	YOOH_SCHPO^YOOH_SCHPO^Q:1-559,H:7-569^59.61%ID^E:0^RecName: Full=Putative xanthine/uracil permease C887.17;^Eukaryota; Fungi; Dikarya; Ascomycota; Taphrinomycotina; Schizosaccharomycetes; Schizosaccharomycetales; Schizosaccharomycetaceae; Schizosaccharomyces	PF00860.17^Xan_ur_permease^Permease family^102-473^E:1.6e-21	sigP:0.107^12^0.144^0.109	ExpAA=240.32^PredHel=10^Topology=i101-123o143-165i186-208o239-256i261-283o311-333i365-387o402-424i431-453o463-485i	.	KEGG:spo:SPBC887.17`KO:K06901	GO:0005794^cellular_component^Golgi apparatus`GO:0000139^cellular_component^Golgi membrane`GO:0016021^cellular_component^integral component of membrane`GO:0005345^molecular_function^purine nucleobase transmembrane transporter activity	GO:0005215^molecular_function^transporter activity`GO:0006810^biological_process^transport`GO:0055085^biological_process^transmembrane transport`GO:0016020^cellular_component^membrane
VC83_00213	11.3004	12.1566	11.3559	5.45897	0	0	9.6894	7.93218	0	15.7169	0.959963	3.17487	0.31679	0.539166	7.9416	4.61218	5.94395	0.735357	0.73522	1.00019	0.317221	0.501984	VC83_00213-T1	YOOH_SCHPO^YOOH_SCHPO^Q:1-1677,H:7-569^59.61%ID^E:0^RecName: Full=Putative xanthine/uracil permease C887.17;^Eukaryota; Fungi; Dikarya; Ascomycota; Taphrinomycotina; Schizosaccharomycetes; Schizosaccharomycetales; Schizosaccharomycetaceae; Schizosaccharomyces	.	VC83_00213-T1|m.492	1734-1219[-]	.	.	sigP:0.15^53^0.448^0.142	.	.	.	.	.
VC83_00213	11.3004	12.1566	11.3559	5.45897	0	0	9.6894	7.93218	0	15.7169	0.959963	3.17487	0.31679	0.539166	7.9416	4.61218	5.94395	0.735357	0.73522	1.00019	0.317221	0.501984	VC83_00213-T1	YOOH_SCHPO^YOOH_SCHPO^Q:1-1677,H:7-569^59.61%ID^E:0^RecName: Full=Putative xanthine/uracil permease C887.17;^Eukaryota; Fungi; Dikarya; Ascomycota; Taphrinomycotina; Schizosaccharomycetes; Schizosaccharomycetales; Schizosaccharomycetaceae; Schizosaccharomyces	.	VC83_00213-T1|m.493	983-591[-]	.	.	sigP:0.23^32^0.371^0.228	.	.	.	.	.
VC83_00214	61.666	75.3312	35.3701	46.9578	0	8.63968	38.7576	47.5931	67.3032	15.7169	0.865545	5.45571	0.163798	0.364703	43.3946	24.8932	32.2938	0.725545	0.489778	1.48138	0.138507	0.29386	VC83_00214-T1	NADC_YEAST^NADC_YEAST^Q:40-879,H:14-295^58.87%ID^E:2e-111^RecName: Full=Nicotinate-nucleotide pyrophosphorylase [carboxylating];^Eukaryota; Fungi; Dikarya; Ascomycota; Saccharomycotina; Saccharomycetes; Saccharomycetales; Saccharomycetaceae; Saccharomyces	.	VC83_00214-T1|m.494	1-882[+]	NADC_YEAST^NADC_YEAST^Q:4-293,H:2-295^57.82%ID^E:4e-121^RecName: Full=Nicotinate-nucleotide pyrophosphorylase [carboxylating];^Eukaryota; Fungi; Dikarya; Ascomycota; Saccharomycotina; Saccharomycetes; Saccharomycetales; Saccharomycetaceae; Saccharomyces	PF02749.13^QRPTase_N^Quinolinate phosphoribosyl transferase, N-terminal domain^34-115^E:1.4e-20`PF01729.16^QRPTase_C^Quinolinate phosphoribosyl transferase, C-terminal domain^117-290^E:2.7e-57	sigP:0.12^24^0.153^0.120	.	.	KEGG:sce:YFR047C`KO:K00767	GO:0005737^cellular_component^cytoplasm`GO:0005634^cellular_component^nucleus`GO:0042802^molecular_function^identical protein binding`GO:0004514^molecular_function^nicotinate-nucleotide diphosphorylase (carboxylating) activity`GO:0034354^biological_process^'de novo' NAD biosynthetic process from tryptophan`GO:0034213^biological_process^quinolinate catabolic process	GO:0016763^molecular_function^transferase activity, transferring pentosyl groups`GO:0004514^molecular_function^nicotinate-nucleotide diphosphorylase (carboxylating) activity`GO:0009435^biological_process^NAD biosynthetic process
VC83_00214	61.666	75.3312	35.3701	46.9578	0	8.63968	38.7576	47.5931	67.3032	15.7169	0.865545	5.45571	0.163798	0.364703	43.3946	24.8932	32.2938	0.725545	0.489778	1.48138	0.138507	0.29386	VC83_00214-T1	NADC_YEAST^NADC_YEAST^Q:40-879,H:14-295^58.87%ID^E:2e-111^RecName: Full=Nicotinate-nucleotide pyrophosphorylase [carboxylating];^Eukaryota; Fungi; Dikarya; Ascomycota; Saccharomycotina; Saccharomycetes; Saccharomycetales; Saccharomycetaceae; Saccharomyces	.	VC83_00214-T1|m.495	818-99[-]	.	.	sigP:0.245^23^0.382^0.238	.	.	.	.	.
VC83_00214	61.666	75.3312	35.3701	46.9578	0	8.63968	38.7576	47.5931	67.3032	15.7169	0.865545	5.45571	0.163798	0.364703	43.3946	24.8932	32.2938	0.725545	0.489778	1.48138	0.138507	0.29386	VC83_00214-T1	NADC_YEAST^NADC_YEAST^Q:40-879,H:14-295^58.87%ID^E:2e-111^RecName: Full=Nicotinate-nucleotide pyrophosphorylase [carboxylating];^Eukaryota; Fungi; Dikarya; Ascomycota; Saccharomycotina; Saccharomycetes; Saccharomycetales; Saccharomycetaceae; Saccharomyces	.	VC83_00214-T1|m.496	3-365[+]	.	.	sigP:0.127^11^0.197^0.117	.	.	.	.	.
VC83_00214	61.666	75.3312	35.3701	46.9578	0	8.63968	38.7576	47.5931	67.3032	15.7169	0.865545	5.45571	0.163798	0.364703	43.3946	24.8932	32.2938	0.725545	0.489778	1.48138	0.138507	0.29386	VC83_00214-T1	NADC_YEAST^NADC_YEAST^Q:40-879,H:14-295^58.87%ID^E:2e-111^RecName: Full=Nicotinate-nucleotide pyrophosphorylase [carboxylating];^Eukaryota; Fungi; Dikarya; Ascomycota; Saccharomycotina; Saccharomycetes; Saccharomycetales; Saccharomycetaceae; Saccharomyces	.	VC83_00214-T1|m.497	2-325[+]	.	.	sigP:0.108^11^0.132^0.104	.	.	.	.	.
VC83_00215	1.64642	1.52788	1.20706	4.29298	0	0	0	0	0	0	7.63315	1.10759	0.137134	0.325575	1.7434	0	0.69736	1.14332	0.961434	1.18918	0.234369	0.415784	VC83_00215-T1	.	.	VC83_00215-T1|m.498	1-771[+]	.	.	sigP:0.12^42^0.144^0.116	.	.	.	.	.
VC83_00216	31.5065	33.8791	34.1789	25.1749	122.921	34.5587	67.8258	126.915	67.3032	0	-1.20846	5.66765	0.0632054	0.20373	24.6935	58.1231	44.7512	-1.2364	0.390263	-3.16811	0.00153432	0.0120842	VC83_00216-T1	POPI_SCHPO^POPI_SCHPO^Q:109-1959,H:16-568^28.69%ID^E:2e-51^RecName: Full=Ribonucleases P/MRP protein subunit pop1;^Eukaryota; Fungi; Dikarya; Ascomycota; Taphrinomycotina; Schizosaccharomycetes; Schizosaccharomycetales; Schizosaccharomycetaceae; Schizosaccharomyces	.	VC83_00216-T1|m.499	1-2718[+]	POPI_SCHPO^POPI_SCHPO^Q:37-656,H:16-571^29.59%ID^E:1e-61^RecName: Full=Ribonucleases P/MRP protein subunit pop1;^Eukaryota; Fungi; Dikarya; Ascomycota; Taphrinomycotina; Schizosaccharomycetes; Schizosaccharomycetales; Schizosaccharomycetaceae; Schizosaccharomyces`POPI_SCHPO^POPI_SCHPO^Q:832-904,H:633-694^35.62%ID^E:6e-05^RecName: Full=Ribonucleases P/MRP protein subunit pop1;^Eukaryota; Fungi; Di…	PF06978.8^POP1^Ribonucleases P/MRP protein subunit POP1^66-274^E:6.8e-70`PF08170.9^POPLD^POPLD (NUC188) domain^548-653^E:4.7e-29	sigP:0.106^43^0.113^0.104	.	.	KEGG:spo:SPAC25B8.16`KO:K01164	GO:0005655^cellular_component^nucleolar ribonuclease P complex`GO:0005730^cellular_component^nucleolus`GO:0005634^cellular_component^nucleus`GO:0000172^cellular_component^ribonuclease MRP complex`GO:0030677^cellular_component^ribonuclease P complex`GO:0004526^molecular_function^ribonuclease P activity`GO:0000049^molecular_function^tRNA binding`GO:0006379^biological_process^mRNA cleavage`GO:009050…	GO:0004526^molecular_function^ribonuclease P activity`GO:0001682^biological_process^tRNA 5'-leader removal`GO:0006396^biological_process^RNA processing
VC83_00216	31.5065	33.8791	34.1789	25.1749	122.921	34.5587	67.8258	126.915	67.3032	0	-1.20846	5.66765	0.0632054	0.20373	24.6935	58.1231	44.7512	-1.2364	0.390263	-3.16811	0.00153432	0.0120842	VC83_00216-T1	POPI_SCHPO^POPI_SCHPO^Q:109-1959,H:16-568^28.69%ID^E:2e-51^RecName: Full=Ribonucleases P/MRP protein subunit pop1;^Eukaryota; Fungi; Dikarya; Ascomycota; Taphrinomycotina; Schizosaccharomycetes; Schizosaccharomycetales; Schizosaccharomycetaceae; Schizosaccharomyces	.	VC83_00216-T1|m.500	630-229[-]	.	.	sigP:0.123^11^0.184^0.129	.	.	.	.	.
VC83_00216	31.5065	33.8791	34.1789	25.1749	122.921	34.5587	67.8258	126.915	67.3032	0	-1.20846	5.66765	0.0632054	0.20373	24.6935	58.1231	44.7512	-1.2364	0.390263	-3.16811	0.00153432	0.0120842	VC83_00216-T1	POPI_SCHPO^POPI_SCHPO^Q:109-1959,H:16-568^28.69%ID^E:2e-51^RecName: Full=Ribonucleases P/MRP protein subunit pop1;^Eukaryota; Fungi; Dikarya; Ascomycota; Taphrinomycotina; Schizosaccharomycetes; Schizosaccharomycetales; Schizosaccharomycetaceae; Schizosaccharomyces	.	VC83_00216-T1|m.501	1184-795[-]	.	.	sigP:0.169^59^0.43^0.161	.	.	.	.	.
VC83_00219	123.257	124.821	115.624	253.339	44.6986	146.875	106.583	309.355	257.996	487.225	-0.51833	7.58554	0.344665	0.568106	123.504	187.749	162.051	-0.543939	0.502319	-1.08286	0.278872	0.463247	VC83_00219-T1	PMP20_EMENI^PMP20_EMENI^Q:1-498,H:1-168^53.57%ID^E:6e-53^RecName: Full=Putative peroxiredoxin pmp20;^Eukaryota; Fungi; Dikarya; Ascomycota; Pezizomycotina; Eurotiomycetes; Eurotiomycetidae; Eurotiales; Aspergillaceae; Aspergillus	.	VC83_00219-T1|m.505	1-501[+]	PMP20_EMENI^PMP20_EMENI^Q:1-166,H:1-168^54.76%ID^E:6e-61^RecName: Full=Putative peroxiredoxin pmp20;^Eukaryota; Fungi; Dikarya; Ascomycota; Pezizomycotina; Eurotiomycetes; Eurotiomycetidae; Eurotiales; Aspergillaceae; Aspergillus	PF08534.7^Redoxin^Redoxin^5-163^E:1e-34`PF00578.18^AhpC-TSA^AhpC/TSA family^41-145^E:3.3e-11	sigP:0.11^55^0.124^0.107	.	.	KEGG:ani:AN8692.2`KO:K14171	GO:0005576^cellular_component^extracellular region`GO:0005622^cellular_component^intracellular`GO:0005777^cellular_component^peroxisome`GO:0008379^molecular_function^thioredoxin peroxidase activity`GO:0098869^biological_process^cellular oxidant detoxification`GO:0071470^biological_process^cellular response to osmotic stress`GO:0034599^biological_process^cellular response to oxidative stress	GO:0016491^molecular_function^oxidoreductase activity`GO:0016209^molecular_function^antioxidant activity`GO:0055114^biological_process^oxidation-reduction process
VC83_00219	123.257	124.821	115.624	253.339	44.6986	146.875	106.583	309.355	257.996	487.225	-0.51833	7.58554	0.344665	0.568106	123.504	187.749	162.051	-0.543939	0.502319	-1.08286	0.278872	0.463247	VC83_00219-T1	PMP20_EMENI^PMP20_EMENI^Q:1-498,H:1-168^53.57%ID^E:6e-53^RecName: Full=Putative peroxiredoxin pmp20;^Eukaryota; Fungi; Dikarya; Ascomycota; Pezizomycotina; Eurotiomycetes; Eurotiomycetidae; Eurotiales; Aspergillaceae; Aspergillus	.	VC83_00219-T1|m.506	501-154[-]	.	.	sigP:0.162^41^0.26^0.161	.	.	.	.	.
VC83_00219	123.257	124.821	115.624	253.339	44.6986	146.875	106.583	309.355	257.996	487.225	-0.51833	7.58554	0.344665	0.568106	123.504	187.749	162.051	-0.543939	0.502319	-1.08286	0.278872	0.463247	VC83_00219-T1	PMP20_EMENI^PMP20_EMENI^Q:1-498,H:1-168^53.57%ID^E:6e-53^RecName: Full=Putative peroxiredoxin pmp20;^Eukaryota; Fungi; Dikarya; Ascomycota; Pezizomycotina; Eurotiomycetes; Eurotiomycetidae; Eurotiales; Aspergillaceae; Aspergillus	.	VC83_00219-T1|m.507	126-443[+]	.	.	sigP:0.175^11^0.496^0.218	.	.	.	.	.
VC83_00220	13.7701	11.6916	1.23883	37.8418	0	0	0	0	11.2172	0	3.22923	3.61993	0.0105899	0.0611851	13.0167	1.62283	6.18038	1.93363	0.907641	2.13039	0.0331396	0.113878	VC83_00220-T1	.	.	VC83_00220-T1|m.508	1-342[+]	.	PF07080.8^DUF1348^Protein of unknown function (DUF1348)^11-92^E:1.3e-36	sigP:0.114^11^0.146^0.113	.	.	.	.	.
VC83_00221	259.91	190.985	75.3619	213.96	22.3493	43.1984	67.8258	214.169	145.824	487.225	0.234696	7.41686	0.698324	0.84748	146.758	136.284	140.474	0.1182	0.614455	0.192365	0.847456	0.918793	VC83_00221-T1	.	.	VC83_00221-T1|m.509	1-1347[+]	.	PF00615.16^RGS^Regulator of G protein signaling domain^207-272^E:3.4e-05	sigP:0.114^39^0.127^0.109	ExpAA=70.83^PredHel=2^Topology=o285-307i420-442o	.	.	.	.
VC83_00221	259.91	190.985	75.3619	213.96	22.3493	43.1984	67.8258	214.169	145.824	487.225	0.234696	7.41686	0.698324	0.84748	146.758	136.284	140.474	0.1182	0.614455	0.192365	0.847456	0.918793	VC83_00221-T1	.	.	VC83_00221-T1|m.510	1346-792[-]	.	.	sigP:0.186^18^0.253^0.191	.	.	.	.	.
VC83_00222	78.1302	90.2779	28.8901	136.209	33.5239	69.1174	29.0682	39.6609	22.4344	110.018	0.784294	6.06398	0.161893	0.362394	66.6665	41.9608	51.8431	0.660641	0.510924	1.29303	0.196	0.370916	VC83_00222-T1	MPC2_SCHPO^MPC2_SCHPO^Q:151-423,H:6-96^67.03%ID^E:1e-38^RecName: Full=Probable mitochondrial pyruvate carrier 2 {ECO:0000250|UniProtKB:P38857};^Eukaryota; Fungi; Dikarya; Ascomycota; Taphrinomycotina; Schizosaccharomycetes; Schizosaccharomycetales; Schizosaccharomycetaceae; Schizosaccharomyces	.	VC83_00222-T1|m.511	1-507[+]	MPC2_SCHPO^MPC2_SCHPO^Q:51-160,H:6-115^56.36%ID^E:2e-39^RecName: Full=Probable mitochondrial pyruvate carrier 2 {ECO:0000250|UniProtKB:P38857};^Eukaryota; Fungi; Dikarya; Ascomycota; Taphrinomycotina; Schizosaccharomycetes; Schizosaccharomycetales; Schizosaccharomycetaceae; Schizosaccharomyces	PF03650.10^MPC^Uncharacterised protein family (UPF0041)^51-155^E:3.7e-46	sigP:0.136^26^0.149^0.127	ExpAA=19.77^PredHel=1^Topology=i117-139o	.	KEGG:spo:SPAC24B11.09	GO:0005737^cellular_component^cytoplasm`GO:0031305^cellular_component^integral component of mitochondrial inner membrane`GO:1902361^biological_process^mitochondrial pyruvate transmembrane transport	GO:0006850^biological_process^mitochondrial pyruvate transport`GO:0005743^cellular_component^mitochondrial inner membrane
VC83_00222	78.1302	90.2779	28.8901	136.209	33.5239	69.1174	29.0682	39.6609	22.4344	110.018	0.784294	6.06398	0.161893	0.362394	66.6665	41.9608	51.8431	0.660641	0.510924	1.29303	0.196	0.370916	VC83_00222-T1	MPC2_SCHPO^MPC2_SCHPO^Q:151-423,H:6-96^67.03%ID^E:1e-38^RecName: Full=Probable mitochondrial pyruvate carrier 2 {ECO:0000250|UniProtKB:P38857};^Eukaryota; Fungi; Dikarya; Ascomycota; Taphrinomycotina; Schizosaccharomycetes; Schizosaccharomycetales; Schizosaccharomycetaceae; Schizosaccharomyces	.	VC83_00222-T1|m.512	507-1[-]	.	.	sigP:0.486^27^0.976^0.707	.	.	.	.	.
VC83_00223	33.2278	37.6656	14.2942	58.4587	11.1746	17.2794	29.0682	63.4575	44.8688	31.4338	0.115798	5.13547	0.862603	0.947551	28.7157	27.3464	27.8941	0.0434635	0.526959	0.0824799	0.934265	0.966512	VC83_00223-T1	NDUA2_NEUCR^NDUA2_NEUCR^Q:1-282,H:1-94^67.02%ID^E:1e-41^RecName: Full=NADH-ubiquinone oxidoreductase 10.5 kDa subunit;^Eukaryota; Fungi; Dikarya; Ascomycota; Pezizomycotina; Sordariomycetes; Sordariomycetidae; Sordariales; Sordariaceae; Neurospora	.	.	.	.	.	.	.	.	KEGG:ncr:NCU03156`KO:K03946	GO:0005743^cellular_component^mitochondrial inner membrane`GO:0070469^cellular_component^respiratory chain`GO:0055114^biological_process^oxidation-reduction process	.
VC83_00224	13.4707	11.293	16.0253	13.5679	22.3493	43.1984	29.0682	23.7965	0	15.7169	-0.780583	4.08888	0.29775	0.519102	10.7885	18.3755	15.3407	-0.806567	0.448968	-1.79649	0.0724161	0.193408	VC83_00224-T1	.	.	VC83_00224-T1|m.513	1-819[+]	.	PF09816.6^EAF^RNA polymerase II transcription elongation factor^13-115^E:6.2e-17	sigP:0.159^11^0.382^0.191	.	.	.	.	.
VC83_00224	13.4707	11.293	16.0253	13.5679	22.3493	43.1984	29.0682	23.7965	0	15.7169	-0.780583	4.08888	0.29775	0.519102	10.7885	18.3755	15.3407	-0.806567	0.448968	-1.79649	0.0724161	0.193408	VC83_00224-T1	.	.	VC83_00224-T1|m.514	818-261[-]	.	.	sigP:0.135^17^0.18^0.126	ExpAA=21.43^PredHel=1^Topology=o112-134i	.	.	.	.
VC83_00224	13.4707	11.293	16.0253	13.5679	22.3493	43.1984	29.0682	23.7965	0	15.7169	-0.780583	4.08888	0.29775	0.519102	10.7885	18.3755	15.3407	-0.806567	0.448968	-1.79649	0.0724161	0.193408	VC83_00224-T1	.	.	VC83_00224-T1|m.515	819-343[-]	.	.	sigP:0.318^43^0.611^0.328	.	.	.	.	.
VC83_00224	13.4707	11.293	16.0253	13.5679	22.3493	43.1984	29.0682	23.7965	0	15.7169	-0.780583	4.08888	0.29775	0.519102	10.7885	18.3755	15.3407	-0.806567	0.448968	-1.79649	0.0724161	0.193408	VC83_00224-T1	.	.	VC83_00224-T1|m.516	817-449[-]	.	.	sigP:0.118^11^0.16^0.114	.	.	.	.	.
VC83_00225	13.3959	18.401	44.9789	15.0519	189.969	164.154	116.273	150.711	336.516	47.1508	-2.90042	6.64489	2.45226e-07	2.14573e-05	18.2024	140.394	91.5174	-2.7563	0.476139	-5.78886	7.08668e-09	5.04959e-07	VC83_00225-T1	CRYD_NEUCR^CRYD_NEUCR^Q:1-1713,H:1-575^49.49%ID^E:1e-169^RecName: Full=Putative cryptochrome DASH, mitochondrial;^Eukaryota; Fungi; Dikarya; Ascomycota; Pezizomycotina; Sordariomycetes; Sordariomycetidae; Sordariales; Sordariaceae; Neurospora	.	VC83_00225-T1|m.517	1-2061[+]	CRYD_NEUCR^CRYD_NEUCR^Q:1-571,H:1-575^49.83%ID^E:0^RecName: Full=Putative cryptochrome DASH, mitochondrial;^Eukaryota; Fungi; Dikarya; Ascomycota; Pezizomycotina; Sordariomycetes; Sordariomycetidae; Sordariales; Sordariaceae; Neurospora	PF00875.15^DNA_photolyase^DNA photolyase^8-200^E:6e-18`PF03441.11^FAD_binding_7^FAD binding domain of DNA photolyase^358-517^E:1.4e-37	sigP:0.122^11^0.162^0.121	.	.	KEGG:ncr:NCU00582`KO:K01669	GO:0005739^cellular_component^mitochondrion`GO:0003913^molecular_function^DNA photolyase activity`GO:0006281^biological_process^DNA repair`GO:0018298^biological_process^protein-chromophore linkage	.
VC83_00225	13.3959	18.401	44.9789	15.0519	189.969	164.154	116.273	150.711	336.516	47.1508	-2.90042	6.64489	2.45226e-07	2.14573e-05	18.2024	140.394	91.5174	-2.7563	0.476139	-5.78886	7.08668e-09	5.04959e-07	VC83_00225-T1	CRYD_NEUCR^CRYD_NEUCR^Q:1-1713,H:1-575^49.49%ID^E:1e-169^RecName: Full=Putative cryptochrome DASH, mitochondrial;^Eukaryota; Fungi; Dikarya; Ascomycota; Pezizomycotina; Sordariomycetes; Sordariomycetidae; Sordariales; Sordariaceae; Neurospora	.	VC83_00225-T1|m.518	542-120[-]	.	.	sigP:0.127^46^0.158^0.116	.	.	.	.	.
VC83_00226	0.374187	0.199289	1.38177	1.43099	0	0	0	0	0	0	6.29168	-0.00421118	0.407973	0.625956	0.680129	0	0.272052	0.464311	0.950935	0.488268	0.62536	1	VC83_00226-T1	.	.	VC83_00226-T1|m.519	1-300[+]	.	.	sigP:0.107^26^0.133^0.106	.	.	.	.	.
VC83_00227	28.2137	32.0191	26.8571	27.9839	67.0478	25.919	0	63.4575	56.086	125.735	-0.907673	5.32076	0.168727	0.370842	22.8259	47.07	37.3724	-0.898559	0.40915	-2.19616	0.0280806	0.101286	VC83_00227-T1	THEM4_MOUSE^THEM4_MOUSE^Q:541-897,H:109-221^33.88%ID^E:5e-11^RecName: Full=Acyl-coenzyme A thioesterase THEM4;^Eukaryota; Metazoa; Chordata; Craniata; Vertebrata; Euteleostomi; Mammalia; Eutheria; Euarchontoglires; Glires; Rodentia; Sciurognathi; Muroidea; Muridae; Murinae; Mus; Mus	.	VC83_00227-T1|m.520	1-942[+]	THEM4_MOUSE^THEM4_MOUSE^Q:181-299,H:109-221^33.88%ID^E:1e-10^RecName: Full=Acyl-coenzyme A thioesterase THEM4;^Eukaryota; Metazoa; Chordata; Craniata; Vertebrata; Euteleostomi; Mammalia; Eutheria; Euarchontoglires; Glires; Rodentia; Sciurognathi; Muroidea; Muridae; Murinae; Mus; Mus	PF03061.19^4HBT^Thioesterase superfamily^211-265^E:1.2e-06	sigP:0.208^11^0.519^0.230	.	ENOG4111ZF6^Thioesterase superfamily member	KEGG:mmu:75778`KO:K16339	GO:0005829^cellular_component^cytosol`GO:0005743^cellular_component^mitochondrial inner membrane`GO:0005758^cellular_component^mitochondrial intermembrane space`GO:0005739^cellular_component^mitochondrion`GO:0032587^cellular_component^ruffle membrane`GO:0016290^molecular_function^palmitoyl-CoA hydrolase activity`GO:0006631^biological_process^fatty acid metabolic process`GO:0043491^biological_proc…	.
VC83_00227	28.2137	32.0191	26.8571	27.9839	67.0478	25.919	0	63.4575	56.086	125.735	-0.907673	5.32076	0.168727	0.370842	22.8259	47.07	37.3724	-0.898559	0.40915	-2.19616	0.0280806	0.101286	VC83_00227-T1	THEM4_MOUSE^THEM4_MOUSE^Q:541-897,H:109-221^33.88%ID^E:5e-11^RecName: Full=Acyl-coenzyme A thioesterase THEM4;^Eukaryota; Metazoa; Chordata; Craniata; Vertebrata; Euteleostomi; Mammalia; Eutheria; Euarchontoglires; Glires; Rodentia; Sciurognathi; Muroidea; Muridae; Murinae; Mus; Mus	.	VC83_00227-T1|m.521	3-332[+]	.	.	sigP:0.199^42^0.395^0.195	.	.	.	.	.
VC83_00227	28.2137	32.0191	26.8571	27.9839	67.0478	25.919	0	63.4575	56.086	125.735	-0.907673	5.32076	0.168727	0.370842	22.8259	47.07	37.3724	-0.898559	0.40915	-2.19616	0.0280806	0.101286	VC83_00227-T1	THEM4_MOUSE^THEM4_MOUSE^Q:541-897,H:109-221^33.88%ID^E:5e-11^RecName: Full=Acyl-coenzyme A thioesterase THEM4;^Eukaryota; Metazoa; Chordata; Craniata; Vertebrata; Euteleostomi; Mammalia; Eutheria; Euarchontoglires; Glires; Rodentia; Sciurognathi; Muroidea; Muridae; Murinae; Mus; Mus	.	VC83_00227-T1|m.522	642-340[-]	.	.	sigP:0.141^12^0.204^0.156	.	.	.	.	.
VC83_00228	1.27224	0.398578	4.55825	2.96799	22.3493	0	0	15.8644	0	0	-1.55079	1.57549	0.358986	0.582049	1.83792	5.26483	3.89406	-1.17732	0.850246	-1.38468	0.166149	0.332104	VC83_00228-T1	EHMT2_MOUSE^EHMT2_MOUSE^Q:943-1296,H:1104-1219^35.54%ID^E:1e-07^RecName: Full=Histone-lysine N-methyltransferase EHMT2;^Eukaryota; Metazoa; Chordata; Craniata; Vertebrata; Euteleostomi; Mammalia; Eutheria; Euarchontoglires; Glires; Rodentia; Sciurognathi; Muroidea; Muridae; Murinae; Mus; Mus	.	VC83_00228-T1|m.523	1-1299[+]	EHMT2_MOUSE^EHMT2_MOUSE^Q:315-432,H:1104-1219^35.54%ID^E:1e-07^RecName: Full=Histone-lysine N-methyltransferase EHMT2;^Eukaryota; Metazoa; Chordata; Craniata; Vertebrata; Euteleostomi; Mammalia; Eutheria; Euarchontoglires; Glires; Rodentia; Sciurognathi; Muroidea; Muridae; Murinae; Mus; Mus	PF00856.25^SET^SET domain^314-423^E:2e-07	sigP:0.122^25^0.154^0.112	.	COG0666^Ankyrin Repeat`COG2940^Histone-lysine N-methyltransferase	KEGG:mmu:110147`KO:K11420	GO:0045111^cellular_component^intermediate filament cytoskeleton`GO:0000790^cellular_component^nuclear chromatin`GO:0005654^cellular_component^nucleoplasm`GO:0005634^cellular_component^nucleus`GO:0070742^molecular_function^C2H2 zinc finger domain binding`GO:0046976^molecular_function^histone methyltransferase activity (H3-K27 specific)`GO:0046974^molecular_function^histone methyltransferase activ…	GO:0005515^molecular_function^protein binding
VC83_00229	7.78309	9.03443	18.4077	10.9709	11.1746	43.1984	9.6894	71.3896	44.8688	0	-1.47104	4.25212	0.0647266	0.206032	9.18255	24.7954	18.5503	-1.4182	0.526384	-2.69423	0.00705513	0.0376589	VC83_00229-T1	.	.	VC83_00229-T1|m.524	1-1806[+]	.	.	sigP:0.234^11^0.67^0.351	.	.	.	.	.
VC83_00229	7.78309	9.03443	18.4077	10.9709	11.1746	43.1984	9.6894	71.3896	44.8688	0	-1.47104	4.25212	0.0647266	0.206032	9.18255	24.7954	18.5503	-1.4182	0.526384	-2.69423	0.00705513	0.0376589	VC83_00229-T1	.	.	VC83_00229-T1|m.525	3-308[+]	.	.	sigP:0.268^11^0.81^0.401	.	.	.	.	.
VC83_00231	730.712	993.654	188.333	849.639	547.557	708.454	658.879	531.456	740.335	345.772	0.239178	9.31268	0.592077	0.777749	549.028	490.525	513.926	0.151482	0.41224	0.367461	0.713275	0.833055	VC83_00231-T1	PRPD_YARLI^PRPD_YARLI^Q:73-1644,H:13-520^58.97%ID^E:0^RecName: Full=2-methylcitrate dehydratase, mitochondrial {ECO:0000303|Ref.2, ECO:0000303|Ref.3};^Eukaryota; Fungi; Dikarya; Ascomycota; Saccharomycotina; Saccharomycetes; Saccharomycetales; Dipodascaceae; Yarrowia	.	VC83_00231-T1|m.526	1-1659[+]	PRPD_YARLI^PRPD_YARLI^Q:25-548,H:13-520^58.97%ID^E:0^RecName: Full=2-methylcitrate dehydratase, mitochondrial {ECO:0000303|Ref.2, ECO:0000303|Ref.3};^Eukaryota; Fungi; Dikarya; Ascomycota; Saccharomycotina; Saccharomycetes; Saccharomycetales; Dipodascaceae; Yarrowia	PF03972.11^MmgE_PrpD^MmgE/PrpD family^73-523^E:4.7e-147	sigP:0.16^26^0.302^0.159	.	.	KEGG:yli:YALI0F02497g`KO:K01720	GO:0005739^cellular_component^mitochondrion`GO:0051537^molecular_function^2 iron, 2 sulfur cluster binding`GO:0047547^molecular_function^2-methylcitrate dehydratase activity`GO:0019629^biological_process^propionate catabolic process, 2-methylcitrate cycle	GO:0016829^molecular_function^lyase activity
VC83_00231	730.712	993.654	188.333	849.639	547.557	708.454	658.879	531.456	740.335	345.772	0.239178	9.31268	0.592077	0.777749	549.028	490.525	513.926	0.151482	0.41224	0.367461	0.713275	0.833055	VC83_00231-T1	PRPD_YARLI^PRPD_YARLI^Q:73-1644,H:13-520^58.97%ID^E:0^RecName: Full=2-methylcitrate dehydratase, mitochondrial {ECO:0000303|Ref.2, ECO:0000303|Ref.3};^Eukaryota; Fungi; Dikarya; Ascomycota; Saccharomycotina; Saccharomycetes; Saccharomycetales; Dipodascaceae; Yarrowia	.	VC83_00231-T1|m.527	1659-463[-]	.	.	sigP:0.107^21^0.123^0.102	.	.	.	.	.
VC83_00231	730.712	993.654	188.333	849.639	547.557	708.454	658.879	531.456	740.335	345.772	0.239178	9.31268	0.592077	0.777749	549.028	490.525	513.926	0.151482	0.41224	0.367461	0.713275	0.833055	VC83_00231-T1	PRPD_YARLI^PRPD_YARLI^Q:73-1644,H:13-520^58.97%ID^E:0^RecName: Full=2-methylcitrate dehydratase, mitochondrial {ECO:0000303|Ref.2, ECO:0000303|Ref.3};^Eukaryota; Fungi; Dikarya; Ascomycota; Saccharomycotina; Saccharomycetes; Saccharomycetales; Dipodascaceae; Yarrowia	.	VC83_00231-T1|m.528	2-304[+]	.	.	sigP:0.11^20^0.136^0.108	.	.	.	.	.
VC83_00232	103.276	87.355	61.449	79.2346	1083.94	829.409	901.114	333.152	168.258	1037.32	-3.12843	8.83808	2.87565e-08	4.19366e-06	65.6029	602.897	387.979	-3.01819	0.439485	-6.86757	6.53068e-12	1.23316e-09	VC83_00232-T1	.	.	VC83_00232-T1|m.529	1-1101[+]	.	.	sigP:0.106^64^0.133^0.096	ExpAA=154.67^PredHel=7^Topology=o27-49i62-84o107-129i142-164o184-206i226-248o263-285i	.	.	.	.
VC83_00233	156.335	147.806	41.0719	82.2026	22.3493	17.2794	48.447	0	44.8688	0	2.25987	6.03783	0.00083831	0.0100636	84.3029	18.7037	44.9434	1.94154	0.590062	3.2904	0.00100044	0.0085867	VC83_00233-T1	.	.	VC83_00233-T1|m.530	1-1182[+]	Y766_XYLFA^Y766_XYLFA^Q:253-385,H:7-128^30.83%ID^E:0.0001^RecName: Full=UPF0394 membrane protein XF_0766;^Bacteria; Proteobacteria; Gammaproteobacteria; Xanthomonadales; Xanthomonadaceae; Xylella	PF04143.11^Sulf_transp^Sulphur transport^87-382^E:5.8e-28	sigP:0.115^18^0.142^0.117	ExpAA=190.69^PredHel=9^Topology=i68-90o100-117i146-168o173-195i218-240o255-277i298-320o335-352i365-387o	COG2391^YeeE YedE family protein	KEGG:xfa:XF0766`KO:K07112	GO:0016021^cellular_component^integral component of membrane`GO:0005886^cellular_component^plasma membrane	.
VC83_00233	156.335	147.806	41.0719	82.2026	22.3493	17.2794	48.447	0	44.8688	0	2.25987	6.03783	0.00083831	0.0100636	84.3029	18.7037	44.9434	1.94154	0.590062	3.2904	0.00100044	0.0085867	VC83_00233-T1	.	.	VC83_00233-T1|m.531	3-734[+]	.	.	sigP:0.129^24^0.225^0.140	.	.	.	.	.
VC83_00234	69.5239	59.1224	57.1766	38.4778	33.5239	0	19.3788	23.7965	22.4344	78.5846	1.04342	5.43361	0.114557	0.29472	44.2801	24.8185	32.6031	0.955076	0.455037	2.0989	0.0358261	0.119902	VC83_00234-T1	YN25_SCHPO^YN25_SCHPO^Q:163-1143,H:47-395^21.94%ID^E:1e-14^RecName: Full=Uncharacterized transcriptional regulatory protein C530.05;^Eukaryota; Fungi; Dikarya; Ascomycota; Taphrinomycotina; Schizosaccharomycetes; Schizosaccharomycetales; Schizosaccharomycetaceae; Schizosaccharomyces	.	VC83_00234-T1|m.532	1-1869[+]	YN25_SCHPO^YN25_SCHPO^Q:55-381,H:47-395^22.5%ID^E:4e-16^RecName: Full=Uncharacterized transcriptional regulatory protein C530.05;^Eukaryota; Fungi; Dikarya; Ascomycota; Taphrinomycotina; Schizosaccharomycetes; Schizosaccharomycetales; Schizosaccharomycetaceae; Schizosaccharomyces	PF04082.15^Fungal_trans^Fungal specific transcription factor domain^210-373^E:1.8e-14	sigP:0.102^49^0.106^0.097	.	.	KEGG:spo:SPBC530.05	GO:0005829^cellular_component^cytosol`GO:0005634^cellular_component^nucleus`GO:0000978^molecular_function^RNA polymerase II core promoter proximal region sequence-specific DNA binding`GO:0000982^molecular_function^transcription factor activity, RNA polymerase II core promoter proximal region sequence-specific binding`GO:0008270^molecular_function^zinc ion binding`GO:1901522^biological_process^pos…	GO:0003677^molecular_function^DNA binding`GO:0008270^molecular_function^zinc ion binding`GO:0006351^biological_process^transcription, DNA-templated`GO:0005634^cellular_component^nucleus
VC83_00235	12.1237	18.9324	28.1595	11.3949	78.2225	138.235	48.447	39.6609	33.6516	125.735	-2.12115	5.47625	0.000219115	0.00381754	13.9812	64.0195	44.0042	-2.04661	0.444893	-4.60023	4.22034e-06	0.000108422	VC83_00235-T1	Y8219_ORYSJ^Y8219_ORYSJ^Q:301-996,H:316-519^25.94%ID^E:5e-10^RecName: Full=UPF0392 protein Os08g0121900;^Eukaryota; Viridiplantae; Streptophyta; Embryophyta; Tracheophyta; Spermatophyta; Magnoliophyta; Liliopsida; Poales; Poaceae; BOP clade; Oryzoideae; Oryzeae; Oryzinae; Oryza	.	VC83_00235-T1|m.533	1-1098[+]	Y8219_ORYSJ^Y8219_ORYSJ^Q:101-332,H:316-519^25.94%ID^E:9e-11^RecName: Full=UPF0392 protein Os08g0121900;^Eukaryota; Viridiplantae; Streptophyta; Embryophyta; Tracheophyta; Spermatophyta; Magnoliophyta; Liliopsida; Poales; Poaceae; BOP clade; Oryzoideae; Oryzeae; Oryzinae; Oryza	PF01697.24^Glyco_transf_92^Glycosyltransferase family 92^104-222^E:2.6e-10`PF13704.3^Glyco_tranf_2_4^Glycosyl transferase family 2^114-207^E:5.1e-11	sigP:0.224^33^0.385^0.213	ExpAA=18.53^PredHel=1^Topology=i12-31o	COG0463^Glycosyl transferase, family 2	KEGG:osa:4344548	GO:0016021^cellular_component^integral component of membrane	.
VC83_00235	12.1237	18.9324	28.1595	11.3949	78.2225	138.235	48.447	39.6609	33.6516	125.735	-2.12115	5.47625	0.000219115	0.00381754	13.9812	64.0195	44.0042	-2.04661	0.444893	-4.60023	4.22034e-06	0.000108422	VC83_00235-T1	Y8219_ORYSJ^Y8219_ORYSJ^Q:301-996,H:316-519^25.94%ID^E:5e-10^RecName: Full=UPF0392 protein Os08g0121900;^Eukaryota; Viridiplantae; Streptophyta; Embryophyta; Tracheophyta; Spermatophyta; Magnoliophyta; Liliopsida; Poales; Poaceae; BOP clade; Oryzoideae; Oryzeae; Oryzinae; Oryza	.	VC83_00235-T1|m.534	1098-697[-]	.	.	sigP:0.114^63^0.175^0.113	.	.	.	.	.
VC83_00235	12.1237	18.9324	28.1595	11.3949	78.2225	138.235	48.447	39.6609	33.6516	125.735	-2.12115	5.47625	0.000219115	0.00381754	13.9812	64.0195	44.0042	-2.04661	0.444893	-4.60023	4.22034e-06	0.000108422	VC83_00235-T1	Y8219_ORYSJ^Y8219_ORYSJ^Q:301-996,H:316-519^25.94%ID^E:5e-10^RecName: Full=UPF0392 protein Os08g0121900;^Eukaryota; Viridiplantae; Streptophyta; Embryophyta; Tracheophyta; Spermatophyta; Magnoliophyta; Liliopsida; Poales; Poaceae; BOP clade; Oryzoideae; Oryzeae; Oryzinae; Oryza	.	VC83_00235-T1|m.535	827-519[-]	.	.	sigP:0.299^21^0.621^0.368	.	.	.	.	.
VC83_00236	592.712	609.359	156.457	704.261	368.763	138.235	329.439	214.169	381.385	235.754	0.90227	8.5744	0.0548169	0.18777	410.514	233.083	304.055	0.778033	0.434556	1.79041	0.0733878	0.194764	VC83_00236-T1	PRPC_GIBMO^PRPC_GIBMO^Q:1-1419,H:1-470^78.65%ID^E:0^RecName: Full=2-methylcitrate synthase, mitochondrial {ECO:0000305};^Eukaryota; Fungi; Dikarya; Ascomycota; Pezizomycotina; Sordariomycetes; Hypocreomycetidae; Hypocreales; Nectriaceae; Fusarium; Fusarium fujikuroi species complex	.	VC83_00236-T1|m.536	1-1428[+]	PRPC_GIBMO^PRPC_GIBMO^Q:1-473,H:1-470^78.65%ID^E:0^RecName: Full=2-methylcitrate synthase, mitochondrial {ECO:0000305};^Eukaryota; Fungi; Dikarya; Ascomycota; Pezizomycotina; Sordariomycetes; Hypocreomycetidae; Hypocreales; Nectriaceae; Fusarium; Fusarium fujikuroi species complex	PF00285.18^Citrate_synt^Citrate synthase, C-terminal domain^76-461^E:3e-97	sigP:0.156^11^0.424^0.206	.	COG0372^citrate synthase	.	GO:0005759^cellular_component^mitochondrial matrix`GO:0050440^molecular_function^2-methylcitrate synthase activity`GO:0004108^molecular_function^citrate (Si)-synthase activity`GO:0006099^biological_process^tricarboxylic acid cycle	GO:0046912^molecular_function^transferase activity, transferring acyl groups, acyl groups converted into alkyl on transfer
VC83_00236	592.712	609.359	156.457	704.261	368.763	138.235	329.439	214.169	381.385	235.754	0.90227	8.5744	0.0548169	0.18777	410.514	233.083	304.055	0.778033	0.434556	1.79041	0.0733878	0.194764	VC83_00236-T1	PRPC_GIBMO^PRPC_GIBMO^Q:1-1419,H:1-470^78.65%ID^E:0^RecName: Full=2-methylcitrate synthase, mitochondrial {ECO:0000305};^Eukaryota; Fungi; Dikarya; Ascomycota; Pezizomycotina; Sordariomycetes; Hypocreomycetidae; Hypocreales; Nectriaceae; Fusarium; Fusarium fujikuroi species complex	.	VC83_00236-T1|m.537	1428-454[-]	.	.	sigP:0.136^13^0.19^0.151	.	.	.	.	.
VC83_00236	592.712	609.359	156.457	704.261	368.763	138.235	329.439	214.169	381.385	235.754	0.90227	8.5744	0.0548169	0.18777	410.514	233.083	304.055	0.778033	0.434556	1.79041	0.0733878	0.194764	VC83_00236-T1	PRPC_GIBMO^PRPC_GIBMO^Q:1-1419,H:1-470^78.65%ID^E:0^RecName: Full=2-methylcitrate synthase, mitochondrial {ECO:0000305};^Eukaryota; Fungi; Dikarya; Ascomycota; Pezizomycotina; Sordariomycetes; Hypocreomycetidae; Hypocreales; Nectriaceae; Fusarium; Fusarium fujikuroi species complex	.	VC83_00236-T1|m.538	581-90[-]	.	.	sigP:0.134^27^0.167^0.131	.	.	.	.	.
VC83_00237	290.369	307.038	81.572	281.376	156.445	190.073	261.614	166.576	190.692	188.603	0.329324	7.74676	0.456693	0.662819	190.609	160.237	172.386	0.24041	0.386075	0.622704	0.533479	0.70069	VC83_00237-T1	ACEB_HYPAI^ACEB_HYPAI^Q:124-1797,H:3-560^76.34%ID^E:0^RecName: Full=2-methylisocitrate lyase, mitochondrial {ECO:0000250|UniProtKB:C8V9Y5};^Eukaryota; Fungi; Dikarya; Ascomycota; Pezizomycotina; Sordariomycetes; Hypocreomycetidae; Hypocreales; Hypocreaceae; Trichoderma	.	VC83_00237-T1|m.539	1-1800[+]	ACEB_HYPAI^ACEB_HYPAI^Q:42-599,H:3-560^76.34%ID^E:0^RecName: Full=2-methylisocitrate lyase, mitochondrial {ECO:0000250|UniProtKB:C8V9Y5};^Eukaryota; Fungi; Dikarya; Ascomycota; Pezizomycotina; Sordariomycetes; Hypocreomycetidae; Hypocreales; Hypocreaceae; Trichoderma	PF00463.18^ICL^Isocitrate lyase family^76-599^E:5.5e-196`PF13714.3^PEP_mutase^Phosphoenolpyruvate phosphomutase^177-307^E:1.6e-09	sigP:0.16^11^0.323^0.166	.	.	.	GO:0005759^cellular_component^mitochondrial matrix`GO:0004451^molecular_function^isocitrate lyase activity`GO:0046421^molecular_function^methylisocitrate lyase activity`GO:0019752^biological_process^carboxylic acid metabolic process	GO:0004451^molecular_function^isocitrate lyase activity`GO:0019752^biological_process^carboxylic acid metabolic process
VC83_00237	290.369	307.038	81.572	281.376	156.445	190.073	261.614	166.576	190.692	188.603	0.329324	7.74676	0.456693	0.662819	190.609	160.237	172.386	0.24041	0.386075	0.622704	0.533479	0.70069	VC83_00237-T1	ACEB_HYPAI^ACEB_HYPAI^Q:124-1797,H:3-560^76.34%ID^E:0^RecName: Full=2-methylisocitrate lyase, mitochondrial {ECO:0000250|UniProtKB:C8V9Y5};^Eukaryota; Fungi; Dikarya; Ascomycota; Pezizomycotina; Sordariomycetes; Hypocreomycetidae; Hypocreales; Hypocreaceae; Trichoderma	.	VC83_00237-T1|m.540	1800-1153[-]	.	.	sigP:0.394^20^0.882^0.562	.	.	.	.	.
VC83_00237	290.369	307.038	81.572	281.376	156.445	190.073	261.614	166.576	190.692	188.603	0.329324	7.74676	0.456693	0.662819	190.609	160.237	172.386	0.24041	0.386075	0.622704	0.533479	0.70069	VC83_00237-T1	ACEB_HYPAI^ACEB_HYPAI^Q:124-1797,H:3-560^76.34%ID^E:0^RecName: Full=2-methylisocitrate lyase, mitochondrial {ECO:0000250|UniProtKB:C8V9Y5};^Eukaryota; Fungi; Dikarya; Ascomycota; Pezizomycotina; Sordariomycetes; Hypocreomycetidae; Hypocreales; Hypocreaceae; Trichoderma	.	VC83_00237-T1|m.541	749-1312[+]	.	.	sigP:0.111^26^0.132^0.110	.	.	.	.	.
VC83_00237	290.369	307.038	81.572	281.376	156.445	190.073	261.614	166.576	190.692	188.603	0.329324	7.74676	0.456693	0.662819	190.609	160.237	172.386	0.24041	0.386075	0.622704	0.533479	0.70069	VC83_00237-T1	ACEB_HYPAI^ACEB_HYPAI^Q:124-1797,H:3-560^76.34%ID^E:0^RecName: Full=2-methylisocitrate lyase, mitochondrial {ECO:0000250|UniProtKB:C8V9Y5};^Eukaryota; Fungi; Dikarya; Ascomycota; Pezizomycotina; Sordariomycetes; Hypocreomycetidae; Hypocreales; Hypocreaceae; Trichoderma	.	VC83_00237-T1|m.542	1160-699[-]	.	.	sigP:0.186^24^0.527^0.253	.	.	.	.	.
VC83_00237	290.369	307.038	81.572	281.376	156.445	190.073	261.614	166.576	190.692	188.603	0.329324	7.74676	0.456693	0.662819	190.609	160.237	172.386	0.24041	0.386075	0.622704	0.533479	0.70069	VC83_00237-T1	ACEB_HYPAI^ACEB_HYPAI^Q:124-1797,H:3-560^76.34%ID^E:0^RecName: Full=2-methylisocitrate lyase, mitochondrial {ECO:0000250|UniProtKB:C8V9Y5};^Eukaryota; Fungi; Dikarya; Ascomycota; Pezizomycotina; Sordariomycetes; Hypocreomycetidae; Hypocreales; Hypocreaceae; Trichoderma	.	VC83_00237-T1|m.543	3-422[+]	.	.	sigP:0.108^70^0.115^0.105	.	.	.	.	.
VC83_00237	290.369	307.038	81.572	281.376	156.445	190.073	261.614	166.576	190.692	188.603	0.329324	7.74676	0.456693	0.662819	190.609	160.237	172.386	0.24041	0.386075	0.622704	0.533479	0.70069	VC83_00237-T1	ACEB_HYPAI^ACEB_HYPAI^Q:124-1797,H:3-560^76.34%ID^E:0^RecName: Full=2-methylisocitrate lyase, mitochondrial {ECO:0000250|UniProtKB:C8V9Y5};^Eukaryota; Fungi; Dikarya; Ascomycota; Pezizomycotina; Sordariomycetes; Hypocreomycetidae; Hypocreales; Hypocreaceae; Trichoderma	.	VC83_00237-T1|m.544	1628-1296[-]	.	.	sigP:0.222^28^0.528^0.285	.	.	.	.	.
VC83_00238	2679.4	2208.59	8432.85	14240.3	4067.57	380.146	4815.63	24803.9	14100	17838.7	-0.674604	13.1815	0.389319	0.612076	5560.04	9156.09	7717.67	-0.602206	0.709456	-0.848828	0.395977	0.577824	VC83_00238-T1	.	.	VC83_00238-T1|m.545	1-306[+]	.	.	sigP:0.365^20^0.677^0.467	.	.	.	.	.
VC83_00238	2679.4	2208.59	8432.85	14240.3	4067.57	380.146	4815.63	24803.9	14100	17838.7	-0.674604	13.1815	0.389319	0.612076	5560.04	9156.09	7717.67	-0.602206	0.709456	-0.848828	0.395977	0.577824	VC83_00238-T1	.	.	VC83_00238-T1|m.546	306-1[-]	.	.	sigP:0.177^18^0.342^0.201	ExpAA=39.74^PredHel=2^Topology=o10-32i60-82o	.	.	.	.
VC83_00239	3.81671	5.11508	14.7865	9.06296	11.1746	0	0	0	0	0	2.22439	2.80047	0.0590217	0.196281	6.53721	1.56673	3.55492	1.41861	0.890507	1.59303	0.111153	0.255878	VC83_00239-T1	.	.	VC83_00239-T1|m.547	1-849[+]	.	.	sigP:0.147^25^0.221^0.146	ExpAA=40.47^PredHel=2^Topology=o20-38i261-280o	.	.	.	.
VC83_00239	3.81671	5.11508	14.7865	9.06296	11.1746	0	0	0	0	0	2.22439	2.80047	0.0590217	0.196281	6.53721	1.56673	3.55492	1.41861	0.890507	1.59303	0.111153	0.255878	VC83_00239-T1	.	.	VC83_00239-T1|m.548	848-3[-]	.	.	sigP:0.23^33^0.406^0.250	ExpAA=62.76^PredHel=1^Topology=i131-153o	.	.	.	.
VC83_00240	1.27224	1.19573	5.09825	5.19398	0	0	0	0	0	0	8.17287	1.58319	0.0507232	0.178324	2.56136	0	1.02454	1.3981	0.962409	1.45271	0.146304	0.303831	VC83_00240-T1	.	.	VC83_00240-T1|m.549	1-453[+]	.	.	sigP:0.168^18^0.179^0.157	.	.	.	.	.
VC83_00241	2120.59	2652.14	2012.25	7638.11	33.5239	34.5587	58.1364	404.541	740.335	15.7169	4.07572	10.6404	4.68581e-07	3.32439e-05	2906.21	181.1	1271.14	3.26169	0.753746	4.32731	NA	1	VC83_00241-T1	PRTA_ASPNG^PRTA_ASPNG^Q:112-702,H:66-282^36.99%ID^E:9e-33^RecName: Full=Aspergillopepsin-2;^Eukaryota; Fungi; Dikarya; Ascomycota; Pezizomycotina; Eurotiomycetes; Eurotiomycetidae; Eurotiales; Aspergillaceae; Aspergillus	.	VC83_00241-T1|m.550	1-714[+]	PRTA_ASPNG^PRTA_ASPNG^Q:38-234,H:66-282^36.99%ID^E:9e-33^RecName: Full=Aspergillopepsin-2;^Eukaryota; Fungi; Dikarya; Ascomycota; Pezizomycotina; Eurotiomycetes; Eurotiomycetidae; Eurotiales; Aspergillaceae; Aspergillus	PF01828.14^Peptidase_A4^Peptidase A4 family^38-233^E:3.1e-52	sigP:0.63^18^0.884^0.753	.	ENOG4111QIQ^aspergillopepsin-2	.	GO:0004190^molecular_function^aspartic-type endopeptidase activity	GO:0004190^molecular_function^aspartic-type endopeptidase activity`GO:0006508^biological_process^proteolysis
VC83_00241	2120.59	2652.14	2012.25	7638.11	33.5239	34.5587	58.1364	404.541	740.335	15.7169	4.07572	10.6404	4.68581e-07	3.32439e-05	2906.21	181.1	1271.14	3.26169	0.753746	4.32731	NA	1	VC83_00241-T1	PRTA_ASPNG^PRTA_ASPNG^Q:112-702,H:66-282^36.99%ID^E:9e-33^RecName: Full=Aspergillopepsin-2;^Eukaryota; Fungi; Dikarya; Ascomycota; Pezizomycotina; Eurotiomycetes; Eurotiomycetidae; Eurotiales; Aspergillaceae; Aspergillus	.	VC83_00241-T1|m.551	714-295[-]	.	.	sigP:0.107^11^0.122^0.103	.	.	.	.	.
VC83_00241	2120.59	2652.14	2012.25	7638.11	33.5239	34.5587	58.1364	404.541	740.335	15.7169	4.07572	10.6404	4.68581e-07	3.32439e-05	2906.21	181.1	1271.14	3.26169	0.753746	4.32731	NA	1	VC83_00241-T1	PRTA_ASPNG^PRTA_ASPNG^Q:112-702,H:66-282^36.99%ID^E:9e-33^RecName: Full=Aspergillopepsin-2;^Eukaryota; Fungi; Dikarya; Ascomycota; Pezizomycotina; Eurotiomycetes; Eurotiomycetidae; Eurotiales; Aspergillaceae; Aspergillus	.	VC83_00241-T1|m.552	3-362[+]	.	.	sigP:0.125^12^0.208^0.132	.	.	.	.	.
VC83_00242	38.2419	43.6443	42.9777	64.7127	0	0	0	15.8644	11.2172	0	3.23808	4.90586	2.98674e-05	0.000852193	37.8204	3.7542	17.3807	2.65881	0.676398	3.93083	8.46517e-05	0.00125723	VC83_00242-T1	LAC2_BOTFU^LAC2_BOTFU^Q:397-1992,H:51-554^36.55%ID^E:3e-87^RecName: Full=Laccase-2;^Eukaryota; Fungi; Dikarya; Ascomycota; Pezizomycotina; Leotiomycetes; Helotiales; Sclerotiniaceae; Botrytis	.	VC83_00242-T1|m.553	1-2019[+]	LAC2_BOTFU^LAC2_BOTFU^Q:133-664,H:51-554^36.55%ID^E:5e-87^RecName: Full=Laccase-2;^Eukaryota; Fungi; Dikarya; Ascomycota; Pezizomycotina; Leotiomycetes; Helotiales; Sclerotiniaceae; Botrytis	PF07732.12^Cu-oxidase_3^Multicopper oxidase^155-270^E:4.4e-47`PF00394.19^Cu-oxidase^Multicopper oxidase^282-445^E:1.5e-37`PF07731.11^Cu-oxidase_2^Multicopper oxidase^515-653^E:1.2e-33	sigP:0.117^40^0.122^0.106	ExpAA=22.89^PredHel=1^Topology=i63-85o	COG2132^Multicopper oxidase	.	GO:0005576^cellular_component^extracellular region`GO:0005507^molecular_function^copper ion binding`GO:0052716^molecular_function^hydroquinone:oxygen oxidoreductase activity`GO:0046274^biological_process^lignin catabolic process	GO:0005507^molecular_function^copper ion binding`GO:0016491^molecular_function^oxidoreductase activity`GO:0055114^biological_process^oxidation-reduction process
VC83_00242	38.2419	43.6443	42.9777	64.7127	0	0	0	15.8644	11.2172	0	3.23808	4.90586	2.98674e-05	0.000852193	37.8204	3.7542	17.3807	2.65881	0.676398	3.93083	8.46517e-05	0.00125723	VC83_00242-T1	LAC2_BOTFU^LAC2_BOTFU^Q:397-1992,H:51-554^36.55%ID^E:3e-87^RecName: Full=Laccase-2;^Eukaryota; Fungi; Dikarya; Ascomycota; Pezizomycotina; Leotiomycetes; Helotiales; Sclerotiniaceae; Botrytis	.	VC83_00242-T1|m.554	2019-1627[-]	.	.	sigP:0.111^13^0.135^0.107	.	.	.	.	.
VC83_00243	186.121	365.097	172.959	242.262	78.2225	17.2794	58.1364	126.915	89.7376	31.4338	1.82971	7.19897	0.000170352	0.00320247	191.921	55.8204	110.261	1.66237	0.432128	3.84694	0.000119601	0.00164545	VC83_00243-T1	PHOA_ASPFU^PHOA_ASPFU^Q:85-1194,H:24-396^58.98%ID^E:9e-152^RecName: Full=Acid phosphatase;^Eukaryota; Fungi; Dikarya; Ascomycota; Pezizomycotina; Eurotiomycetes; Eurotiomycetidae; Eurotiales; Aspergillaceae; Aspergillus	.	VC83_00243-T1|m.555	1-1362[+]	PHOA_ASPFU^PHOA_ASPFU^Q:29-398,H:24-396^58.98%ID^E:2e-157^RecName: Full=Acid phosphatase;^Eukaryota; Fungi; Dikarya; Ascomycota; Pezizomycotina; Eurotiomycetes; Eurotiomycetidae; Eurotiales; Aspergillaceae; Aspergillus	PF04185.11^Phosphoesterase^Phosphoesterase family^79-303^E:3.4e-33	sigP:0.593^18^0.917^0.745	.	.	KEGG:afm:AFUA_1G03570`KO:K01078	GO:0031225^cellular_component^anchored component of membrane`GO:0005886^cellular_component^plasma membrane`GO:0003993^molecular_function^acid phosphatase activity`GO:0071555^biological_process^cell wall organization	GO:0016788^molecular_function^hydrolase activity, acting on ester bonds
VC83_00243	186.121	365.097	172.959	242.262	78.2225	17.2794	58.1364	126.915	89.7376	31.4338	1.82971	7.19897	0.000170352	0.00320247	191.921	55.8204	110.261	1.66237	0.432128	3.84694	0.000119601	0.00164545	VC83_00243-T1	PHOA_ASPFU^PHOA_ASPFU^Q:85-1194,H:24-396^58.98%ID^E:9e-152^RecName: Full=Acid phosphatase;^Eukaryota; Fungi; Dikarya; Ascomycota; Pezizomycotina; Eurotiomycetes; Eurotiomycetidae; Eurotiales; Aspergillaceae; Aspergillus	.	VC83_00243-T1|m.556	1362-1[-]	.	.	sigP:0.111^17^0.136^0.115	.	.	.	.	.
VC83_00244	122.584	163.35	65.356	231.556	44.6986	17.2794	19.3788	71.3896	112.172	31.4338	1.56971	6.58383	0.00327571	0.0269272	116.514	41.4969	71.5036	1.37982	0.514232	2.68326	0.00729075	0.0386707	VC83_00244-T1	PGDH_MACFA^PGDH_MACFA^Q:49-627,H:6-195^31.22%ID^E:1e-17^RecName: Full=15-hydroxyprostaglandin dehydrogenase [NAD(+)];^Eukaryota; Metazoa; Chordata; Craniata; Vertebrata; Euteleostomi; Mammalia; Eutheria; Euarchontoglires; Primates; Haplorrhini; Catarrhini; Cercopithecidae; Cercopithecinae; Macaca	.	VC83_00244-T1|m.557	1-879[+]	PGDH_MACFA^PGDH_MACFA^Q:17-209,H:6-195^31.22%ID^E:2e-21^RecName: Full=15-hydroxyprostaglandin dehydrogenase [NAD(+)];^Eukaryota; Metazoa; Chordata; Craniata; Vertebrata; Euteleostomi; Mammalia; Eutheria; Euarchontoglires; Primates; Haplorrhini; Catarrhini; Cercopithecidae; Cercopithecinae; Macaca	PF00106.22^adh_short^short chain dehydrogenase^17-205^E:2.7e-28`PF13561.3^adh_short_C2^Enoyl-(Acyl carrier protein) reductase^25-206^E:7.3e-20	sigP:0.284^47^0.385^0.234	.	.	.	GO:0005737^cellular_component^cytoplasm`GO:0016404^molecular_function^15-hydroxyprostaglandin dehydrogenase (NAD+) activity`GO:0003824^molecular_function^catalytic activity`GO:0051287^molecular_function^NAD binding`GO:0070403^molecular_function^NAD+ binding`GO:0004957^molecular_function^prostaglandin E receptor activity`GO:0097070^biological_process^ductus arteriosus closure`GO:0007565^biological…	.
VC83_00244	122.584	163.35	65.356	231.556	44.6986	17.2794	19.3788	71.3896	112.172	31.4338	1.56971	6.58383	0.00327571	0.0269272	116.514	41.4969	71.5036	1.37982	0.514232	2.68326	0.00729075	0.0386707	VC83_00244-T1	PGDH_MACFA^PGDH_MACFA^Q:49-627,H:6-195^31.22%ID^E:1e-17^RecName: Full=15-hydroxyprostaglandin dehydrogenase [NAD(+)];^Eukaryota; Metazoa; Chordata; Craniata; Vertebrata; Euteleostomi; Mammalia; Eutheria; Euarchontoglires; Primates; Haplorrhini; Catarrhini; Cercopithecidae; Cercopithecinae; Macaca	.	VC83_00244-T1|m.558	879-469[-]	.	.	sigP:0.209^35^0.296^0.204	ExpAA=12.93^PredHel=1^Topology=o15-32i	.	.	.	.
VC83_00245	17.6616	17.006	45.1378	34.9798	33.5239	34.5587	19.3788	23.7965	56.086	0	-0.0130159	4.84261	0.969499	1	22.8989	23.3511	23.1702	-0.0539953	0.517923	-0.104253	0.916968	0.957128	VC83_00245-T1	.	.	VC83_00245-T1|m.559	1-1305[+]	.	.	sigP:0.214^26^0.309^0.197	.	.	.	.	.
VC83_00245	17.6616	17.006	45.1378	34.9798	33.5239	34.5587	19.3788	23.7965	56.086	0	-0.0130159	4.84261	0.969499	1	22.8989	23.3511	23.1702	-0.0539953	0.517923	-0.104253	0.916968	0.957128	VC83_00245-T1	.	.	VC83_00245-T1|m.560	1304-909[-]	.	.	sigP:0.11^62^0.143^0.106	.	.	.	.	.
VC83_00245	17.6616	17.006	45.1378	34.9798	33.5239	34.5587	19.3788	23.7965	56.086	0	-0.0130159	4.84261	0.969499	1	22.8989	23.3511	23.1702	-0.0539953	0.517923	-0.104253	0.916968	0.957128	VC83_00245-T1	.	.	VC83_00245-T1|m.561	1065-673[-]	.	.	sigP:0.118^12^0.142^0.119	.	.	.	.	.
VC83_00246	101.779	49.0251	87.0673	67.9457	44.6986	25.919	58.1364	126.915	112.172	47.1508	0.118561	6.19352	0.797756	0.912432	60.5081	57.7189	58.8346	0.0469924	0.411111	0.114306	0.908995	0.952899	VC83_00246-T1	GLNA2_DICDI^GLNA2_DICDI^Q:94-1491,H:86-521^42.74%ID^E:4e-108^RecName: Full=Type-1 glutamine synthetase 2;^Eukaryota; Amoebozoa; Mycetozoa; Dictyosteliida; Dictyostelium	.	VC83_00246-T1|m.562	1-1494[+]	GLNA2_DICDI^GLNA2_DICDI^Q:32-497,H:86-521^42.74%ID^E:3e-108^RecName: Full=Type-1 glutamine synthetase 2;^Eukaryota; Amoebozoa; Mycetozoa; Dictyosteliida; Dictyostelium	PF00120.21^Gln-synt_C^Glutamine synthetase, catalytic domain^129-493^E:2.6e-83	sigP:0.178^28^0.167^0.152	.	COG0174^glutamine synthetase	KEGG:ddi:DDB_G0295755	GO:0005524^molecular_function^ATP binding`GO:0004356^molecular_function^glutamate-ammonia ligase activity`GO:0006542^biological_process^glutamine biosynthetic process	GO:0004356^molecular_function^glutamate-ammonia ligase activity`GO:0006807^biological_process^nitrogen compound metabolic process
VC83_00246	101.779	49.0251	87.0673	67.9457	44.6986	25.919	58.1364	126.915	112.172	47.1508	0.118561	6.19352	0.797756	0.912432	60.5081	57.7189	58.8346	0.0469924	0.411111	0.114306	0.908995	0.952899	VC83_00246-T1	GLNA2_DICDI^GLNA2_DICDI^Q:94-1491,H:86-521^42.74%ID^E:4e-108^RecName: Full=Type-1 glutamine synthetase 2;^Eukaryota; Amoebozoa; Mycetozoa; Dictyosteliida; Dictyostelium	.	VC83_00246-T1|m.563	638-1036[+]	.	.	sigP:0.154^59^0.305^0.151	.	.	.	.	.
VC83_00247	95.6422	82.7049	144.244	156.296	11.1746	51.8381	67.8258	111.051	123.389	62.8677	0.726448	6.56224	0.133977	0.321472	95.5065	59.533	73.9224	0.637215	0.417602	1.52589	0.127037	0.278441	VC83_00247-T1	YXBG_BACSU^YXBG_BACSU^Q:55-840,H:1-259^38.29%ID^E:2e-44^RecName: Full=Uncharacterized oxidoreductase YxbG;^Bacteria; Firmicutes; Bacilli; Bacillales; Bacillaceae; Bacillus	.	VC83_00247-T1|m.564	1-930[+]	YXBG_BACSU^YXBG_BACSU^Q:19-280,H:1-259^38.29%ID^E:2e-44^RecName: Full=Uncharacterized oxidoreductase YxbG;^Bacteria; Firmicutes; Bacilli; Bacillales; Bacillaceae; Bacillus	PF00106.22^adh_short^short chain dehydrogenase^25-220^E:1.3e-41`PF08659.7^KR^KR domain^28-185^E:4.6e-10`PF13561.3^adh_short_C2^Enoyl-(Acyl carrier protein) reductase^31-274^E:5.6e-63	sigP:0.116^28^0.147^0.112	.	COG1028^Dehydrogenase reductase	KEGG:bsu:BSU39840`KO:K00540	GO:0016491^molecular_function^oxidoreductase activity	.
VC83_00247	95.6422	82.7049	144.244	156.296	11.1746	51.8381	67.8258	111.051	123.389	62.8677	0.726448	6.56224	0.133977	0.321472	95.5065	59.533	73.9224	0.637215	0.417602	1.52589	0.127037	0.278441	VC83_00247-T1	YXBG_BACSU^YXBG_BACSU^Q:55-840,H:1-259^38.29%ID^E:2e-44^RecName: Full=Uncharacterized oxidoreductase YxbG;^Bacteria; Firmicutes; Bacilli; Bacillales; Bacillaceae; Bacillus	.	VC83_00247-T1|m.565	930-562[-]	.	.	sigP:0.124^32^0.22^0.125	.	.	.	.	.
VC83_00247	95.6422	82.7049	144.244	156.296	11.1746	51.8381	67.8258	111.051	123.389	62.8677	0.726448	6.56224	0.133977	0.321472	95.5065	59.533	73.9224	0.637215	0.417602	1.52589	0.127037	0.278441	VC83_00247-T1	YXBG_BACSU^YXBG_BACSU^Q:55-840,H:1-259^38.29%ID^E:2e-44^RecName: Full=Uncharacterized oxidoreductase YxbG;^Bacteria; Firmicutes; Bacilli; Bacillales; Bacillaceae; Bacillus	.	VC83_00247-T1|m.566	341-3[-]	.	.	sigP:0.24^18^0.215^0.196	.	.	.	.	.
VC83_00251	45.7257	42.5814	32.7336	56.0207	33.5239	34.5587	38.7576	111.051	67.3032	15.7169	-0.23247	5.58806	0.710622	0.856204	35.2327	41.5952	39.0502	-0.299733	0.404649	-0.740725	0.45886	0.635614	VC83_00251-T1	.	.	VC83_00251-T1|m.570	1-849[+]	.	PF06912.8^DUF1275^Protein of unknown function (DUF1275)^56-269^E:1.5e-48	sigP:0.122^28^0.136^0.114	ExpAA=111.32^PredHel=5^Topology=o98-120i133-155o170-192i230-247o252-274i	.	.	.	.
VC83_00251	45.7257	42.5814	32.7336	56.0207	33.5239	34.5587	38.7576	111.051	67.3032	15.7169	-0.23247	5.58806	0.710622	0.856204	35.2327	41.5952	39.0502	-0.299733	0.404649	-0.740725	0.45886	0.635614	VC83_00251-T1	.	.	VC83_00251-T1|m.571	848-348[-]	.	.	sigP:0.153^19^0.246^0.151	.	.	.	.	.
VC83_00251	45.7257	42.5814	32.7336	56.0207	33.5239	34.5587	38.7576	111.051	67.3032	15.7169	-0.23247	5.58806	0.710622	0.856204	35.2327	41.5952	39.0502	-0.299733	0.404649	-0.740725	0.45886	0.635614	VC83_00251-T1	.	.	VC83_00251-T1|m.572	378-7[-]	.	.	sigP:0.108^34^0.128^0.104	.	.	.	.	.
VC83_00251	45.7257	42.5814	32.7336	56.0207	33.5239	34.5587	38.7576	111.051	67.3032	15.7169	-0.23247	5.58806	0.710622	0.856204	35.2327	41.5952	39.0502	-0.299733	0.404649	-0.740725	0.45886	0.635614	VC83_00251-T1	.	.	VC83_00251-T1|m.573	849-523[-]	.	.	sigP:0.108^43^0.123^0.105	.	.	.	.	.
VC83_00252	348.443	404.424	87.7979	216.451	726.352	552.94	1075.52	285.559	257.996	345.772	-1.03308	8.74782	0.0569439	0.192025	208.771	450.065	353.548	-1.03584	0.48128	-2.15227	0.0313761	0.109562	VC83_00252-T1	NEW1_YEAST^NEW1_YEAST^Q:178-3372,H:173-1194^51.99%ID^E:0^RecName: Full=[NU+] prion formation protein 1;^Eukaryota; Fungi; Dikarya; Ascomycota; Saccharomycotina; Saccharomycetes; Saccharomycetales; Saccharomycetaceae; Saccharomyces	.	VC83_00252-T1|m.574	1-3378[+]	NEW1_YEAST^NEW1_YEAST^Q:60-1124,H:173-1194^52.27%ID^E:0^RecName: Full=[NU+] prion formation protein 1;^Eukaryota; Fungi; Dikarya; Ascomycota; Saccharomycotina; Saccharomycetes; Saccharomycetales; Saccharomycetaceae; Saccharomyces	PF00005.24^ABC_tran^ABC transporter^505-635^E:1.4e-17`PF00005.24^ABC_tran^ABC transporter^749-981^E:2.6e-25	sigP:0.129^70^0.142^0.115	.	.	KEGG:sce:YPL226W`KO:K03235	GO:0005737^cellular_component^cytoplasm`GO:0005634^cellular_component^nucleus`GO:0005844^cellular_component^polysome`GO:0005524^molecular_function^ATP binding`GO:0016887^molecular_function^ATPase activity`GO:0016973^biological_process^poly(A)+ mRNA export from nucleus`GO:0042274^biological_process^ribosomal small subunit biogenesis	GO:0005524^molecular_function^ATP binding`GO:0016887^molecular_function^ATPase activity
VC83_00252	348.443	404.424	87.7979	216.451	726.352	552.94	1075.52	285.559	257.996	345.772	-1.03308	8.74782	0.0569439	0.192025	208.771	450.065	353.548	-1.03584	0.48128	-2.15227	0.0313761	0.109562	VC83_00252-T1	NEW1_YEAST^NEW1_YEAST^Q:178-3372,H:173-1194^51.99%ID^E:0^RecName: Full=[NU+] prion formation protein 1;^Eukaryota; Fungi; Dikarya; Ascomycota; Saccharomycotina; Saccharomycetes; Saccharomycetales; Saccharomycetaceae; Saccharomyces	.	VC83_00252-T1|m.575	3378-1819[-]	.	.	sigP:0.229^48^0.47^0.225	.	.	.	.	.
VC83_00252	348.443	404.424	87.7979	216.451	726.352	552.94	1075.52	285.559	257.996	345.772	-1.03308	8.74782	0.0569439	0.192025	208.771	450.065	353.548	-1.03584	0.48128	-2.15227	0.0313761	0.109562	VC83_00252-T1	NEW1_YEAST^NEW1_YEAST^Q:178-3372,H:173-1194^51.99%ID^E:0^RecName: Full=[NU+] prion formation protein 1;^Eukaryota; Fungi; Dikarya; Ascomycota; Saccharomycotina; Saccharomycetes; Saccharomycetales; Saccharomycetaceae; Saccharomyces	.	VC83_00252-T1|m.576	1277-543[-]	.	.	sigP:0.151^25^0.249^0.153	.	.	.	.	.
VC83_00253	10.8514	11.2266	25.8724	7.15497	78.2225	25.919	9.6894	39.6609	33.6516	62.8677	-1.57217	4.5813	0.0158405	0.0804954	10.8923	34.7695	25.2186	-1.49073	0.515971	-2.88918	0.00386246	0.0236795	VC83_00253-T1	.	.	VC83_00253-T1|m.577	1-1149[+]	.	.	sigP:0.191^27^0.273^0.182	.	.	.	.	.
VC83_00253	10.8514	11.2266	25.8724	7.15497	78.2225	25.919	9.6894	39.6609	33.6516	62.8677	-1.57217	4.5813	0.0158405	0.0804954	10.8923	34.7695	25.2186	-1.49073	0.515971	-2.88918	0.00386246	0.0236795	VC83_00253-T1	.	.	VC83_00253-T1|m.578	1149-433[-]	.	.	sigP:0.11^15^0.125^0.108	.	.	.	.	.
VC83_00254	32.4794	96.323	3.76413	32.5948	44.6986	17.2794	19.3788	7.93218	22.4344	31.4338	0.861442	5.08844	0.270985	0.4925	32.6822	19.9888	25.0662	0.644566	0.688159	0.936652	0.348938	0.532	VC83_00254-T1	AYT1_YEAST^AYT1_YEAST^Q:19-1359,H:26-474^29.07%ID^E:5e-50^RecName: Full=Trichothecene 3-O-acetyltransferase;^Eukaryota; Fungi; Dikarya; Ascomycota; Saccharomycotina; Saccharomycetes; Saccharomycetales; Saccharomycetaceae; Saccharomyces	.	VC83_00254-T1|m.579	1-1362[+]	AYT1_YEAST^AYT1_YEAST^Q:7-453,H:26-474^29.72%ID^E:2e-52^RecName: Full=Trichothecene 3-O-acetyltransferase;^Eukaryota; Fungi; Dikarya; Ascomycota; Saccharomycotina; Saccharomycetes; Saccharomycetales; Saccharomycetaceae; Saccharomyces	PF02458.12^Transferase^Transferase family^132-441^E:3.9e-23	sigP:0.169^24^0.279^0.163	.	.	KEGG:sce:YLL063C	GO:0045462^molecular_function^trichothecene 3-O-acetyltransferase activity`GO:0043387^biological_process^mycotoxin catabolic process	GO:0016747^molecular_function^transferase activity, transferring acyl groups other than amino-acyl groups
VC83_00254	32.4794	96.323	3.76413	32.5948	44.6986	17.2794	19.3788	7.93218	22.4344	31.4338	0.861442	5.08844	0.270985	0.4925	32.6822	19.9888	25.0662	0.644566	0.688159	0.936652	0.348938	0.532	VC83_00254-T1	AYT1_YEAST^AYT1_YEAST^Q:19-1359,H:26-474^29.07%ID^E:5e-50^RecName: Full=Trichothecene 3-O-acetyltransferase;^Eukaryota; Fungi; Dikarya; Ascomycota; Saccharomycotina; Saccharomycetes; Saccharomycetales; Saccharomycetaceae; Saccharomyces	.	VC83_00254-T1|m.580	926-381[-]	.	.	sigP:0.344^36^0.641^0.387	.	.	.	.	.
VC83_00255	2.9935	3.38791	3.44648	2.70299	0	0	0	7.93218	11.2172	0	-0.112769	1.73775	0.998918	1	2.48303	2.68852	2.60632	-0.134615	0.833671	-0.161472	0.871721	0.930834	VC83_00255-T1	.	.	VC83_00255-T1|m.581	1-495[+]	.	PF03108.12^DBD_Tnp_Mut^MuDR family transposase^51-104^E:5.5e-09	sigP:0.174^52^0.117^0.135	.	.	.	.	.
VC83_00256	19.5326	14.0831	97.4543	29.3619	55.8732	25.919	48.447	7.93218	11.2172	94.3015	0.019307	5.28282	1	1	31.8663	33.9251	33.1016	-0.0144014	0.634805	-0.0226863	0.9819	0.990317	VC83_00256-T1	PIN4_GIBZE^PIN4_GIBZE^Q:118-399,H:40-133^73.4%ID^E:7e-44^RecName: Full=Peptidyl-prolyl cis-trans isomerase PIN4;^Eukaryota; Fungi; Dikarya; Ascomycota; Pezizomycotina; Sordariomycetes; Hypocreomycetidae; Hypocreales; Nectriaceae; Fusarium	.	VC83_00256-T1|m.582	1-402[+]	PIN4_EMENI^PIN4_EMENI^Q:4-133,H:3-128^63.85%ID^E:7e-49^RecName: Full=Peptidyl-prolyl cis-trans isomerase pin4;^Eukaryota; Fungi; Dikarya; Ascomycota; Pezizomycotina; Eurotiomycetes; Eurotiomycetidae; Eurotiales; Aspergillaceae; Aspergillus	PF13616.3^Rotamase_3^PPIC-type PPIASE domain^37-131^E:7.2e-12`PF00639.18^Rotamase^PPIC-type PPIASE domain^52-130^E:2.7e-12	sigP:0.106^38^0.116^0.101	.	.	KEGG:ani:AN4069.2`KO:K09579	GO:0003755^molecular_function^peptidyl-prolyl cis-trans isomerase activity	GO:0016853^molecular_function^isomerase activity
VC83_00257	401.278	300.461	338.263	227.104	1195.69	889.887	532.917	507.66	560.86	675.828	-1.20433	9.12345	0.00492988	0.0360137	250.223	605.066	463.129	-1.24165	0.292657	-4.24267	2.20871e-05	0.000425572	VC83_00257-T1	CDO_ARTBC^CDO_ARTBC^Q:175-747,H:23-218^57.65%ID^E:3e-70^RecName: Full=Cysteine dioxygenase {ECO:0000303|PubMed:23353986};^Eukaryota; Fungi; Dikarya; Ascomycota; Pezizomycotina; Eurotiomycetes; Eurotiomycetidae; Onygenales; Arthrodermataceae; Arthroderma	.	VC83_00257-T1|m.583	1-774[+]	CDO_ARTBC^CDO_ARTBC^Q:42-249,H:5-218^55.14%ID^E:3e-75^RecName: Full=Cysteine dioxygenase {ECO:0000303|PubMed:23353986};^Eukaryota; Fungi; Dikarya; Ascomycota; Pezizomycotina; Eurotiomycetes; Eurotiomycetidae; Onygenales; Arthrodermataceae; Arthroderma	PF05995.9^CDO_I^Cysteine dioxygenase type I^78-229^E:2.5e-41	sigP:0.111^28^0.121^0.108	.	.	KEGG:abe:ARB_05630`KO:K00456	GO:0017172^molecular_function^cysteine dioxygenase activity`GO:0005506^molecular_function^iron ion binding`GO:0046439^biological_process^L-cysteine metabolic process`GO:0009405^biological_process^pathogenesis`GO:0042412^biological_process^taurine biosynthetic process	GO:0005506^molecular_function^iron ion binding`GO:0017172^molecular_function^cysteine dioxygenase activity`GO:0046439^biological_process^L-cysteine metabolic process`GO:0055114^biological_process^oxidation-reduction process
VC83_00257	401.278	300.461	338.263	227.104	1195.69	889.887	532.917	507.66	560.86	675.828	-1.20433	9.12345	0.00492988	0.0360137	250.223	605.066	463.129	-1.24165	0.292657	-4.24267	2.20871e-05	0.000425572	VC83_00257-T1	CDO_ARTBC^CDO_ARTBC^Q:175-747,H:23-218^57.65%ID^E:3e-70^RecName: Full=Cysteine dioxygenase {ECO:0000303|PubMed:23353986};^Eukaryota; Fungi; Dikarya; Ascomycota; Pezizomycotina; Eurotiomycetes; Eurotiomycetidae; Onygenales; Arthrodermataceae; Arthroderma	.	VC83_00257-T1|m.584	452-3[-]	.	.	sigP:0.278^18^0.763^0.411	.	.	.	.	.
VC83_00258	15.1172	7.70584	118.753	21.7299	145.27	267.83	145.341	23.7965	11.2172	0	-1.35131	6.15888	0.132921	0.320734	32.3947	81.3938	61.7942	-1.06507	0.777972	-1.36903	0.170988	0.339237	VC83_00258-T1	.	.	VC83_00258-T1|m.585	1-2499[+]	.	.	sigP:0.107^51^0.118^0.104	.	.	.	.	.
VC83_00258	15.1172	7.70584	118.753	21.7299	145.27	267.83	145.341	23.7965	11.2172	0	-1.35131	6.15888	0.132921	0.320734	32.3947	81.3938	61.7942	-1.06507	0.777972	-1.36903	0.170988	0.339237	VC83_00258-T1	.	.	VC83_00258-T1|m.586	2-826[+]	.	.	sigP:0.106^33^0.119^0.103	.	.	.	.	.
VC83_00258	15.1172	7.70584	118.753	21.7299	145.27	267.83	145.341	23.7965	11.2172	0	-1.35131	6.15888	0.132921	0.320734	32.3947	81.3938	61.7942	-1.06507	0.777972	-1.36903	0.170988	0.339237	VC83_00258-T1	.	.	VC83_00258-T1|m.587	2499-1795[-]	.	.	sigP:0.226^11^0.513^0.309	.	.	.	.	.
VC83_00258	15.1172	7.70584	118.753	21.7299	145.27	267.83	145.341	23.7965	11.2172	0	-1.35131	6.15888	0.132921	0.320734	32.3947	81.3938	61.7942	-1.06507	0.777972	-1.36903	0.170988	0.339237	VC83_00258-T1	.	.	VC83_00258-T1|m.588	3-566[+]	.	.	sigP:0.11^36^0.138^0.106	.	.	.	.	.
VC83_00258	15.1172	7.70584	118.753	21.7299	145.27	267.83	145.341	23.7965	11.2172	0	-1.35131	6.15888	0.132921	0.320734	32.3947	81.3938	61.7942	-1.06507	0.777972	-1.36903	0.170988	0.339237	VC83_00258-T1	.	.	VC83_00258-T1|m.589	1919-1521[-]	.	.	sigP:0.211^26^0.475^0.265	ExpAA=21.63^PredHel=1^Topology=i107-126o	.	.	.	.
VC83_00258	15.1172	7.70584	118.753	21.7299	145.27	267.83	145.341	23.7965	11.2172	0	-1.35131	6.15888	0.132921	0.320734	32.3947	81.3938	61.7942	-1.06507	0.777972	-1.36903	0.170988	0.339237	VC83_00258-T1	.	.	VC83_00258-T1|m.590	2497-2195[-]	.	.	sigP:0.116^11^0.141^0.116	.	.	.	.	.
VC83_00259	42.1335	45.5043	35.4654	25.8639	11.1746	8.63968	58.1364	23.7965	11.2172	78.5846	0.302345	5.10583	0.667478	0.829475	29.4246	26.6301	27.7479	0.242012	0.459501	0.526683	0.598414	0.751262	VC83_00259-T1	YH2X_SCHPO^YH2X_SCHPO^Q:685-2172,H:181-622^37.43%ID^E:1e-86^RecName: Full=Putative pseudouridine synthase C1A4.09;^Eukaryota; Fungi; Dikarya; Ascomycota; Taphrinomycotina; Schizosaccharomycetes; Schizosaccharomycetales; Schizosaccharomycetaceae; Schizosaccharomyces	.	VC83_00259-T1|m.591	1-2700[+]	YH2X_SCHPO^YH2X_SCHPO^Q:17-724,H:11-622^31.75%ID^E:5e-93^RecName: Full=Putative pseudouridine synthase C1A4.09;^Eukaryota; Fungi; Dikarya; Ascomycota; Taphrinomycotina; Schizosaccharomycetes; Schizosaccharomycetales; Schizosaccharomycetaceae; Schizosaccharomyces	PF01142.15^TruD^tRNA pseudouridine synthase D (TruD)^298-705^E:2.8e-57	sigP:0.104^27^0.117^0.101	.	.	KEGG:spo:SPBC1A4.09`KO:K06176	GO:0005634^cellular_component^nucleus`GO:0009982^molecular_function^pseudouridine synthase activity`GO:0003723^molecular_function^RNA binding`GO:0000455^biological_process^enzyme-directed rRNA pseudouridine synthesis`GO:0001522^biological_process^pseudouridine synthesis`GO:0031120^biological_process^snRNA pseudouridine synthesis`GO:0031119^biological_process^tRNA pseudouridine synthesis	GO:0003723^molecular_function^RNA binding`GO:0009982^molecular_function^pseudouridine synthase activity`GO:0001522^biological_process^pseudouridine synthesis`GO:0009451^biological_process^RNA modification
VC83_00259	42.1335	45.5043	35.4654	25.8639	11.1746	8.63968	58.1364	23.7965	11.2172	78.5846	0.302345	5.10583	0.667478	0.829475	29.4246	26.6301	27.7479	0.242012	0.459501	0.526683	0.598414	0.751262	VC83_00259-T1	YH2X_SCHPO^YH2X_SCHPO^Q:685-2172,H:181-622^37.43%ID^E:1e-86^RecName: Full=Putative pseudouridine synthase C1A4.09;^Eukaryota; Fungi; Dikarya; Ascomycota; Taphrinomycotina; Schizosaccharomycetes; Schizosaccharomycetales; Schizosaccharomycetaceae; Schizosaccharomyces	.	VC83_00259-T1|m.592	1584-1210[-]	.	.	sigP:0.26^24^0.68^0.372	.	.	.	.	.
VC83_00259	42.1335	45.5043	35.4654	25.8639	11.1746	8.63968	58.1364	23.7965	11.2172	78.5846	0.302345	5.10583	0.667478	0.829475	29.4246	26.6301	27.7479	0.242012	0.459501	0.526683	0.598414	0.751262	VC83_00259-T1	YH2X_SCHPO^YH2X_SCHPO^Q:685-2172,H:181-622^37.43%ID^E:1e-86^RecName: Full=Putative pseudouridine synthase C1A4.09;^Eukaryota; Fungi; Dikarya; Ascomycota; Taphrinomycotina; Schizosaccharomycetes; Schizosaccharomycetales; Schizosaccharomycetaceae; Schizosaccharomyces	.	VC83_00259-T1|m.593	1280-1636[+]	.	.	sigP:0.137^19^0.261^0.139	.	.	.	.	.
VC83_00259	42.1335	45.5043	35.4654	25.8639	11.1746	8.63968	58.1364	23.7965	11.2172	78.5846	0.302345	5.10583	0.667478	0.829475	29.4246	26.6301	27.7479	0.242012	0.459501	0.526683	0.598414	0.751262	VC83_00259-T1	YH2X_SCHPO^YH2X_SCHPO^Q:685-2172,H:181-622^37.43%ID^E:1e-86^RecName: Full=Putative pseudouridine synthase C1A4.09;^Eukaryota; Fungi; Dikarya; Ascomycota; Taphrinomycotina; Schizosaccharomycetes; Schizosaccharomycetales; Schizosaccharomycetaceae; Schizosaccharomyces	.	VC83_00259-T1|m.594	2217-1909[-]	.	.	sigP:0.188^11^0.403^0.246	ExpAA=17.55^PredHel=1^Topology=o15-37i	.	.	.	.
VC83_00260	63.4621	56.4652	73.6784	108.914	78.2225	51.8381	48.447	15.8644	67.3032	15.7169	0.697994	5.94319	0.182398	0.388758	60.4043	38.7437	47.408	0.614405	0.42231	1.45487	0.145706	0.30309	VC83_00260-T1	Y2248_MYCBO^Y2248_MYCBO^Q:280-882,H:70-255^34.3%ID^E:6e-13^RecName: Full=Putative hydrolase Mb2248c;^Bacteria; Actinobacteria; Corynebacteriales; Mycobacteriaceae; Mycobacterium; Mycobacterium tuberculosis complex	.	VC83_00260-T1|m.595	1-1848[+]	Y2248_MYCBO^Y2248_MYCBO^Q:94-294,H:70-255^34.3%ID^E:3e-21^RecName: Full=Putative hydrolase Mb2248c;^Bacteria; Actinobacteria; Corynebacteriales; Mycobacteriaceae; Mycobacterium; Mycobacterium tuberculosis complex	PF00561.17^Abhydrolase_1^alpha/beta hydrolase fold^129-299^E:1.3e-19`PF08386.7^Abhydrolase_4^TAP-like protein^473-574^E:3.2e-20	sigP:0.179^39^0.339^0.171	ExpAA=21.16^PredHel=1^Topology=i21-43o	.	KEGG:mbo:Mb2248c	GO:0016787^molecular_function^hydrolase activity	.
VC83_00260	63.4621	56.4652	73.6784	108.914	78.2225	51.8381	48.447	15.8644	67.3032	15.7169	0.697994	5.94319	0.182398	0.388758	60.4043	38.7437	47.408	0.614405	0.42231	1.45487	0.145706	0.30309	VC83_00260-T1	Y2248_MYCBO^Y2248_MYCBO^Q:280-882,H:70-255^34.3%ID^E:6e-13^RecName: Full=Putative hydrolase Mb2248c;^Bacteria; Actinobacteria; Corynebacteriales; Mycobacteriaceae; Mycobacterium; Mycobacterium tuberculosis complex	.	VC83_00260-T1|m.596	350-3[-]	.	.	sigP:0.111^48^0.168^0.109	.	.	.	.	.
VC83_00260	63.4621	56.4652	73.6784	108.914	78.2225	51.8381	48.447	15.8644	67.3032	15.7169	0.697994	5.94319	0.182398	0.388758	60.4043	38.7437	47.408	0.614405	0.42231	1.45487	0.145706	0.30309	VC83_00260-T1	Y2248_MYCBO^Y2248_MYCBO^Q:280-882,H:70-255^34.3%ID^E:6e-13^RecName: Full=Putative hydrolase Mb2248c;^Bacteria; Actinobacteria; Corynebacteriales; Mycobacteriaceae; Mycobacterium; Mycobacterium tuberculosis complex	.	VC83_00260-T1|m.597	966-646[-]	.	.	sigP:0.159^24^0.202^0.149	.	.	.	.	.
VC83_00261	114.052	208.855	218.256	189.951	33.5239	25.919	9.6894	95.1862	100.955	15.7169	1.92428	6.78695	0.000232127	0.00396529	145.449	39.1167	81.6498	1.73842	0.477194	3.643	0.000269474	0.00312168	VC83_00261-T1	DFG5_CANAL^DFG5_CANAL^Q:238-819,H:63-272^26.27%ID^E:4e-08^RecName: Full=Mannan endo-1,6-alpha-mannosidase DFG5;^Eukaryota; Fungi; Dikarya; Ascomycota; Saccharomycotina; Saccharomycetes; Saccharomycetales; Debaryomycetaceae; Candida/Lodderomyces clade; Candida	.	VC83_00261-T1|m.598	1-1170[+]	DFG5_CANAL^DFG5_CANAL^Q:80-384,H:63-387^23.6%ID^E:4e-11^RecName: Full=Mannan endo-1,6-alpha-mannosidase DFG5;^Eukaryota; Fungi; Dikarya; Ascomycota; Saccharomycotina; Saccharomycetes; Saccharomycetales; Debaryomycetaceae; Candida/Lodderomyces clade; Candida	PF03663.11^Glyco_hydro_76^Glycosyl hydrolase family 76^72-380^E:3.4e-34	sigP:0.721^21^0.871^0.767	.	.	KEGG:cal:CaO19.2075`KEGG:cal:CaO19.9622`KO:K08257	GO:0031225^cellular_component^anchored component of membrane`GO:0005576^cellular_component^extracellular region`GO:0009277^cellular_component^fungal-type cell wall`GO:0005886^cellular_component^plasma membrane`GO:0008496^molecular_function^mannan endo-1,6-alpha-mannosidase activity`GO:0016052^biological_process^carbohydrate catabolic process`GO:0035690^biological_process^cellular response to drug…	.
VC83_00262	3.74187	3.32148	6.90884	18.4439	0	17.2794	9.6894	7.93218	0	0	0.305609	2.99156	0.609374	0.789523	6.55091	4.73553	5.46168	0.215153	0.788606	0.272827	0.784986	0.878528	VC83_00262-T1	.	.	VC83_00262-T1|m.599	1-426[+]	.	.	sigP:0.124^36^0.195^0.124	.	.	.	.	.
VC83_00263	4.49024	7.04154	31.3518	20.5109	0	0	0	15.8644	0	0	2.25363	3.61162	0.016226	0.081518	12.6859	2.13138	6.3532	1.60194	0.851168	1.88205	0.059829	0.170085	VC83_00263-T1	YM87_YEAST^YM87_YEAST^Q:471-208,H:313-401^35.96%ID^E:3e-09^RecName: Full=Uncharacterized membrane protein YMR253C;^Eukaryota; Fungi; Dikarya; Ascomycota; Saccharomycotina; Saccharomycetes; Saccharomycetales; Saccharomycetaceae; Saccharomyces	.	VC83_00263-T1|m.600	1-483[+]	.	.	sigP:0.108^27^0.117^0.106	.	.	.	.	.
VC83_00263	4.49024	7.04154	31.3518	20.5109	0	0	0	15.8644	0	0	2.25363	3.61162	0.016226	0.081518	12.6859	2.13138	6.3532	1.60194	0.851168	1.88205	0.059829	0.170085	VC83_00263-T1	YM87_YEAST^YM87_YEAST^Q:471-208,H:313-401^35.96%ID^E:3e-09^RecName: Full=Uncharacterized membrane protein YMR253C;^Eukaryota; Fungi; Dikarya; Ascomycota; Saccharomycotina; Saccharomycetes; Saccharomycetales; Saccharomycetaceae; Saccharomyces	.	VC83_00263-T1|m.601	483-139[-]	YM87_YEAST^YM87_YEAST^Q:5-90,H:313-399^37.93%ID^E:2e-11^RecName: Full=Uncharacterized membrane protein YMR253C;^Eukaryota; Fungi; Dikarya; Ascomycota; Saccharomycotina; Saccharomycetes; Saccharomycetales; Saccharomycetaceae; Saccharomyces	.	sigP:0.401^20^0.698^0.472	ExpAA=42.21^PredHel=2^Topology=i3-22o46-68i	.	KEGG:sce:YMR253C	GO:0016021^cellular_component^integral component of membrane	.
VC83_00264	785.868	934.532	301.956	1555.91	89.3971	155.514	116.273	261.762	213.127	267.188	2.30648	8.91654	2.02888e-06	0.000103962	716.416	152.922	378.32	2.10275	0.455059	4.62084	3.82189e-06	9.95405e-05	VC83_00264-T1	.	.	VC83_00264-T1|m.602	1-672[+]	.	.	sigP:0.771^19^0.944^0.842	.	.	.	.	.
VC83_00264	785.868	934.532	301.956	1555.91	89.3971	155.514	116.273	261.762	213.127	267.188	2.30648	8.91654	2.02888e-06	0.000103962	716.416	152.922	378.32	2.10275	0.455059	4.62084	3.82189e-06	9.95405e-05	VC83_00264-T1	.	.	VC83_00264-T1|m.603	672-43[-]	.	.	sigP:0.113^50^0.161^0.107	.	.	.	.	.
VC83_00265	0.374187	1.06287	1.92177	1.74899	0	0	0	0	0	0	6.87292	0.468664	0.41961	0.633517	1.02243	0	0.40897	0.759458	0.958035	0.792725	0.427938	1	VC83_00265-T1	Y1260_MYCTU^Y1260_MYCTU^Q:16-525,H:4-168^30.46%ID^E:4e-16^RecName: Full=Uncharacterized protein Rv1260;^Bacteria; Actinobacteria; Corynebacteriales; Mycobacteriaceae; Mycobacterium; Mycobacterium tuberculosis complex	.	VC83_00265-T1|m.604	1-576[+]	Y1260_MYCTU^Y1260_MYCTU^Q:6-175,H:4-168^28.9%ID^E:2e-16^RecName: Full=Uncharacterized protein Rv1260;^Bacteria; Actinobacteria; Corynebacteriales; Mycobacteriaceae; Mycobacterium; Mycobacterium tuberculosis complex	PF01494.16^FAD_binding_3^FAD binding domain^4-171^E:1.7e-08`PF13450.3^NAD_binding_8^NAD(P)-binding Rossmann-like domain^8-38^E:0.00014	sigP:0.561^20^0.776^0.497	.	COG0654^oxidoreductase activity, acting on paired donors, with incorporation or reduction of molecular oxygen, NAD(P)H as one donor, and incorporation of one atom of oxygen	KEGG:mtu:Rv1260	GO:0071949^molecular_function^FAD binding`GO:0004497^molecular_function^monooxygenase activity`GO:0044550^biological_process^secondary metabolite biosynthetic process	GO:0071949^molecular_function^FAD binding
VC83_00267	111.732	35.5399	2375.86	185.605	245.842	43.1984	77.5152	285.559	145.824	31.4338	2.21695	8.4702	0.00618363	0.0419432	536.553	114.93	283.579	1.77277	0.775349	2.28641	NA	1	VC83_00267-T1	.	.	VC83_00267-T1|m.606	1-1995[+]	.	PF05592.8^Bac_rhamnosid^Bacterial alpha-L-rhamnosidase^234-624^E:1.1e-12	sigP:0.455^23^0.699^0.480	.	.	.	.	.
VC83_00267	111.732	35.5399	2375.86	185.605	245.842	43.1984	77.5152	285.559	145.824	31.4338	2.21695	8.4702	0.00618363	0.0419432	536.553	114.93	283.579	1.77277	0.775349	2.28641	NA	1	VC83_00267-T1	.	.	VC83_00267-T1|m.607	107-454[+]	.	.	sigP:0.139^11^0.207^0.149	.	.	.	.	.
VC83_00267	111.732	35.5399	2375.86	185.605	245.842	43.1984	77.5152	285.559	145.824	31.4338	2.21695	8.4702	0.00618363	0.0419432	536.553	114.93	283.579	1.77277	0.775349	2.28641	NA	1	VC83_00267-T1	.	.	VC83_00267-T1|m.608	323-3[-]	.	.	sigP:0.12^38^0.147^0.113	.	.	.	.	.
VC83_00267	111.732	35.5399	2375.86	185.605	245.842	43.1984	77.5152	285.559	145.824	31.4338	2.21695	8.4702	0.00618363	0.0419432	536.553	114.93	283.579	1.77277	0.775349	2.28641	NA	1	VC83_00267-T1	.	.	VC83_00267-T1|m.609	1433-1122[-]	.	.	sigP:0.115^16^0.148^0.117	.	.	.	.	.
VC83_00267	111.732	35.5399	2375.86	185.605	245.842	43.1984	77.5152	285.559	145.824	31.4338	2.21695	8.4702	0.00618363	0.0419432	536.553	114.93	283.579	1.77277	0.775349	2.28641	NA	1	VC83_00267-T1	.	.	VC83_00267-T1|m.610	680-979[+]	.	.	sigP:0.478^36^0.671^0.423	.	.	.	.	.
VC83_00268	225.635	259.806	165.225	159.635	44.6986	155.514	145.341	293.491	314.081	110.018	0.185352	7.56528	0.67609	0.836194	160.228	147.638	152.674	0.0984318	0.409852	0.240164	0.810203	0.895313	VC83_00268-T1	YB2G_SCHPO^YB2G_SCHPO^Q:16-2055,H:9-648^42.65%ID^E:2e-174^RecName: Full=Uncharacterized protein C31F10.16;^Eukaryota; Fungi; Dikarya; Ascomycota; Taphrinomycotina; Schizosaccharomycetes; Schizosaccharomycetales; Schizosaccharomycetaceae; Schizosaccharomyces	.	VC83_00268-T1|m.611	1-2061[+]	YB2G_SCHPO^YB2G_SCHPO^Q:6-685,H:9-648^42.65%ID^E:2e-174^RecName: Full=Uncharacterized protein C31F10.16;^Eukaryota; Fungi; Dikarya; Ascomycota; Taphrinomycotina; Schizosaccharomycetes; Schizosaccharomycetales; Schizosaccharomycetaceae; Schizosaccharomyces	PF09295.7^ChAPs^ChAPs (Chs5p-Arf1p-binding proteins)^49-434^E:1.2e-151	sigP:0.108^21^0.105^0.096	.	.	KEGG:spo:SPBC31F10.16	GO:0032153^cellular_component^cell division site`GO:0030136^cellular_component^clathrin-coated vesicle`GO:0005737^cellular_component^cytoplasm`GO:0005829^cellular_component^cytosol`GO:0005634^cellular_component^nucleus`GO:0030140^cellular_component^trans-Golgi network transport vesicle`GO:0006893^biological_process^Golgi to plasma membrane transport	.
VC83_00268	225.635	259.806	165.225	159.635	44.6986	155.514	145.341	293.491	314.081	110.018	0.185352	7.56528	0.67609	0.836194	160.228	147.638	152.674	0.0984318	0.409852	0.240164	0.810203	0.895313	VC83_00268-T1	YB2G_SCHPO^YB2G_SCHPO^Q:16-2055,H:9-648^42.65%ID^E:2e-174^RecName: Full=Uncharacterized protein C31F10.16;^Eukaryota; Fungi; Dikarya; Ascomycota; Taphrinomycotina; Schizosaccharomycetes; Schizosaccharomycetales; Schizosaccharomycetaceae; Schizosaccharomyces	.	VC83_00268-T1|m.612	1595-804[-]	.	.	sigP:0.151^27^0.205^0.159	.	.	.	.	.
VC83_00268	225.635	259.806	165.225	159.635	44.6986	155.514	145.341	293.491	314.081	110.018	0.185352	7.56528	0.67609	0.836194	160.228	147.638	152.674	0.0984318	0.409852	0.240164	0.810203	0.895313	VC83_00268-T1	YB2G_SCHPO^YB2G_SCHPO^Q:16-2055,H:9-648^42.65%ID^E:2e-174^RecName: Full=Uncharacterized protein C31F10.16;^Eukaryota; Fungi; Dikarya; Ascomycota; Taphrinomycotina; Schizosaccharomycetes; Schizosaccharomycetales; Schizosaccharomycetaceae; Schizosaccharomyces	.	VC83_00268-T1|m.613	2061-1444[-]	.	.	sigP:0.132^12^0.234^0.145	ExpAA=25.09^PredHel=1^Topology=i175-197o	.	.	.	.
VC83_00268	225.635	259.806	165.225	159.635	44.6986	155.514	145.341	293.491	314.081	110.018	0.185352	7.56528	0.67609	0.836194	160.228	147.638	152.674	0.0984318	0.409852	0.240164	0.810203	0.895313	VC83_00268-T1	YB2G_SCHPO^YB2G_SCHPO^Q:16-2055,H:9-648^42.65%ID^E:2e-174^RecName: Full=Uncharacterized protein C31F10.16;^Eukaryota; Fungi; Dikarya; Ascomycota; Taphrinomycotina; Schizosaccharomycetes; Schizosaccharomycetales; Schizosaccharomycetaceae; Schizosaccharomyces	.	VC83_00268-T1|m.614	1427-1930[+]	.	.	sigP:0.111^12^0.129^0.110	.	.	.	.	.
VC83_00269	233.119	203.009	119.785	150.572	100.572	51.8381	222.856	87.254	246.778	235.754	0.189661	7.3735	0.700182	0.848427	139.645	132.494	135.354	0.102266	0.418872	0.244146	0.807118	0.892557	VC83_00269-T1	.	.	VC83_00269-T1|m.615	1-1368[+]	.	.	sigP:0.136^65^0.289^0.121	ExpAA=59.07^PredHel=2^Topology=i26-48o276-298i	.	.	.	.
VC83_00269	233.119	203.009	119.785	150.572	100.572	51.8381	222.856	87.254	246.778	235.754	0.189661	7.3735	0.700182	0.848427	139.645	132.494	135.354	0.102266	0.418872	0.244146	0.807118	0.892557	VC83_00269-T1	.	.	VC83_00269-T1|m.616	1368-763[-]	.	.	sigP:0.125^16^0.161^0.125	.	.	.	.	.
VC83_00271	507.847	480.021	951.244	400.731	55.8732	34.5587	135.652	793.218	987.113	267.188	0.614071	8.8515	0.347961	0.571707	463.129	318.08	376.099	0.464111	0.675244	0.687324	0.491879	0.665875	VC83_00271-T1	LIP3_ARTBC^LIP3_ARTBC^Q:106-1752,H:23-564^57.38%ID^E:0^RecName: Full=Probable secreted lipase ARB_02369 {ECO:0000305};^Eukaryota; Fungi; Dikarya; Ascomycota; Pezizomycotina; Eurotiomycetes; Eurotiomycetidae; Onygenales; Arthrodermataceae; Arthroderma	.	VC83_00271-T1|m.618	1-1755[+]	LIP3_ARTBC^LIP3_ARTBC^Q:36-584,H:23-564^57.38%ID^E:0^RecName: Full=Probable secreted lipase ARB_02369 {ECO:0000305};^Eukaryota; Fungi; Dikarya; Ascomycota; Pezizomycotina; Eurotiomycetes; Eurotiomycetidae; Onygenales; Arthrodermataceae; Arthroderma	PF00135.25^COesterase^Carboxylesterase family^64-565^E:6e-78	sigP:0.539^15^0.957^0.755	.	.	KEGG:abe:ARB_02369	GO:0005576^cellular_component^extracellular region`GO:0004806^molecular_function^triglyceride lipase activity`GO:0006629^biological_process^lipid metabolic process	.
VC83_00271	507.847	480.021	951.244	400.731	55.8732	34.5587	135.652	793.218	987.113	267.188	0.614071	8.8515	0.347961	0.571707	463.129	318.08	376.099	0.464111	0.675244	0.687324	0.491879	0.665875	VC83_00271-T1	LIP3_ARTBC^LIP3_ARTBC^Q:106-1752,H:23-564^57.38%ID^E:0^RecName: Full=Probable secreted lipase ARB_02369 {ECO:0000305};^Eukaryota; Fungi; Dikarya; Ascomycota; Pezizomycotina; Eurotiomycetes; Eurotiomycetidae; Onygenales; Arthrodermataceae; Arthroderma	.	VC83_00271-T1|m.619	1755-1294[-]	.	.	sigP:0.129^58^0.32^0.119	.	.	.	.	.
VC83_00271	507.847	480.021	951.244	400.731	55.8732	34.5587	135.652	793.218	987.113	267.188	0.614071	8.8515	0.347961	0.571707	463.129	318.08	376.099	0.464111	0.675244	0.687324	0.491879	0.665875	VC83_00271-T1	LIP3_ARTBC^LIP3_ARTBC^Q:106-1752,H:23-564^57.38%ID^E:0^RecName: Full=Probable secreted lipase ARB_02369 {ECO:0000305};^Eukaryota; Fungi; Dikarya; Ascomycota; Pezizomycotina; Eurotiomycetes; Eurotiomycetidae; Onygenales; Arthrodermataceae; Arthroderma	.	VC83_00271-T1|m.620	444-1[-]	.	.	sigP:0.264^22^0.493^0.311	.	.	.	.	.
VC83_00272	112.93	66.1639	218.653	76.6906	122.921	60.4778	38.7576	15.8644	67.3032	62.8677	0.955178	6.45787	0.0708191	0.218535	93.8477	51.3997	68.3789	0.840922	0.492287	1.70819	0.0876003	0.219088	VC83_00272-T1	MTNA_MAGMM^MTNA_MAGMM^Q:1036-1542,H:189-348^29.24%ID^E:8e-07^RecName: Full=Methylthioribose-1-phosphate isomerase {ECO:0000255|HAMAP-Rule:MF_01678};^Bacteria; Proteobacteria; Alphaproteobacteria; Magnetococcales; Magnetococcaceae; Magnetococcus	.	VC83_00272-T1|m.621	1-1584[+]	MTNA_PELCD^MTNA_PELCD^Q:338-504,H:175-332^32.54%ID^E:7e-10^RecName: Full=Methylthioribose-1-phosphate isomerase {ECO:0000255|HAMAP-Rule:MF_01678};^Bacteria; Proteobacteria; Deltaproteobacteria; Desulfuromonadales; Pelobacteraceae; Pelobacter	PF00293.25^NUDIX^NUDIX domain^41-151^E:4.8e-11`PF01008.14^IF-2B^Initiation factor 2 subunit family^238-502^E:1.1e-20	sigP:0.111^12^0.14^0.109	.	COG0182^Catalyzes the interconversion of methylthioribose-1- phosphate (MTR-1-P) into methylthioribulose-1-phosphate (MTRu-1-P) (By similarity)	KEGG:pca:Pcar_2170`KO:K08963	GO:0046523^molecular_function^S-methyl-5-thioribose-1-phosphate isomerase activity`GO:0019509^biological_process^L-methionine biosynthetic process from methylthioadenosine`GO:0019284^biological_process^L-methionine biosynthetic process from S-adenosylmethionine	GO:0016787^molecular_function^hydrolase activity`GO:0044237^biological_process^cellular metabolic process
VC83_00272	112.93	66.1639	218.653	76.6906	122.921	60.4778	38.7576	15.8644	67.3032	62.8677	0.955178	6.45787	0.0708191	0.218535	93.8477	51.3997	68.3789	0.840922	0.492287	1.70819	0.0876003	0.219088	VC83_00272-T1	MTNA_MAGMM^MTNA_MAGMM^Q:1036-1542,H:189-348^29.24%ID^E:8e-07^RecName: Full=Methylthioribose-1-phosphate isomerase {ECO:0000255|HAMAP-Rule:MF_01678};^Bacteria; Proteobacteria; Alphaproteobacteria; Magnetococcales; Magnetococcaceae; Magnetococcus	.	VC83_00272-T1|m.622	1583-240[-]	.	.	sigP:0.117^14^0.141^0.120	.	.	.	.	.
VC83_00272	112.93	66.1639	218.653	76.6906	122.921	60.4778	38.7576	15.8644	67.3032	62.8677	0.955178	6.45787	0.0708191	0.218535	93.8477	51.3997	68.3789	0.840922	0.492287	1.70819	0.0876003	0.219088	VC83_00272-T1	MTNA_MAGMM^MTNA_MAGMM^Q:1036-1542,H:189-348^29.24%ID^E:8e-07^RecName: Full=Methylthioribose-1-phosphate isomerase {ECO:0000255|HAMAP-Rule:MF_01678};^Bacteria; Proteobacteria; Alphaproteobacteria; Magnetococcales; Magnetococcaceae; Magnetococcus	.	VC83_00272-T1|m.623	183-818[+]	.	.	sigP:0.119^23^0.155^0.124	.	.	.	.	.
VC83_00273	463.094	291.693	272.732	315.031	55.8732	8.63968	19.3788	150.711	78.5204	31.4338	2.51805	7.50181	3.96268e-06	0.000180382	265.624	47.6933	134.866	2.26515	0.5005	4.52579	6.01715e-06	0.000143821	VC83_00273-T1	PLT5_ARATH^PLT5_ARATH^Q:349-1698,H:41-499^30.41%ID^E:2e-47^RecName: Full=Polyol transporter 5;^Eukaryota; Viridiplantae; Streptophyta; Embryophyta; Tracheophyta; Spermatophyta; Magnoliophyta; eudicotyledons; Gunneridae; Pentapetalae; rosids; malvids; Brassicales; Brassicaceae; Camelineae; Arabidopsis	.	VC83_00273-T1|m.624	1-1938[+]	PLT5_ARATH^PLT5_ARATH^Q:117-566,H:41-499^30.41%ID^E:2e-47^RecName: Full=Polyol transporter 5;^Eukaryota; Viridiplantae; Streptophyta; Embryophyta; Tracheophyta; Spermatophyta; Magnoliophyta; eudicotyledons; Gunneridae; Pentapetalae; rosids; malvids; Brassicales; Brassicaceae; Camelineae; Arabidopsis	PF00083.21^Sugar_tr^Sugar (and other) transporter^117-565^E:2.5e-94`PF07690.13^MFS_1^Major Facilitator Superfamily^156-475^E:2.3e-11	sigP:0.108^14^0.118^0.099	ExpAA=226.21^PredHel=9^Topology=o187-206i213-235o250-272i366-388o403-425i432-454o464-486i499-521o531-550i	ENOG410XNQK^Transporter	KEGG:ath:AT3G18830	GO:0005887^cellular_component^integral component of plasma membrane`GO:0005886^cellular_component^plasma membrane`GO:0015591^molecular_function^D-ribose transmembrane transporter activity`GO:0015148^molecular_function^D-xylose transmembrane transporter activity`GO:0005354^molecular_function^galactose transmembrane transporter activity`GO:0005355^molecular_function^glucose transmembrane transporte…	GO:0022857^molecular_function^transmembrane transporter activity`GO:0055085^biological_process^transmembrane transport`GO:0016021^cellular_component^integral component of membrane
VC83_00274	41.4599	38.5292	49.2513	26.8179	78.2225	60.4778	67.8258	7.93218	0	110.018	-0.435804	5.49411	0.535681	0.726699	30.8454	44.9697	39.32	-0.444192	0.493978	-0.899213	0.368539	0.550876	VC83_00274-T1	FXDC2_MACFA^FXDC2_MACFA^Q:136-753,H:86-299^33.49%ID^E:2e-27^RecName: Full=Fatty acid hydroxylase domain-containing protein 2;^Eukaryota; Metazoa; Chordata; Craniata; Vertebrata; Euteleostomi; Mammalia; Eutheria; Euarchontoglires; Primates; Haplorrhini; Catarrhini; Cercopithecidae; Cercopithecinae; Macaca	.	VC83_00274-T1|m.625	1-792[+]	FXDC2_MACFA^FXDC2_MACFA^Q:12-251,H:46-299^30.62%ID^E:8e-28^RecName: Full=Fatty acid hydroxylase domain-containing protein 2;^Eukaryota; Metazoa; Chordata; Craniata; Vertebrata; Euteleostomi; Mammalia; Eutheria; Euarchontoglires; Primates; Haplorrhini; Catarrhini; Cercopithecidae; Cercopithecinae; Macaca	PF04116.10^FA_hydroxylase^Fatty acid hydroxylase superfamily^129-251^E:4.7e-20	sigP:0.129^26^0.221^0.121	.	.	KEGG:mcf:102134726`KO:K07750	GO:0016021^cellular_component^integral component of membrane`GO:0005506^molecular_function^iron ion binding`GO:0016491^molecular_function^oxidoreductase activity`GO:0006633^biological_process^fatty acid biosynthetic process	GO:0005506^molecular_function^iron ion binding`GO:0016491^molecular_function^oxidoreductase activity`GO:0006633^biological_process^fatty acid biosynthetic process`GO:0055114^biological_process^oxidation-reduction process
VC83_00275	1.1974	1.19573	0.714708	1.16599	0	0	0	0	0	0	6.60867	0.236555	0.662651	0.828244	0.848136	0	0.339254	0.651354	0.960527	0.678122	0.497694	1	VC83_00275-T1	YJV8_YEAST^YJV8_YEAST^Q:172-462,H:4-91^27.84%ID^E:5e-08^RecName: Full=Putative acetyltransferase YJL218W;^Eukaryota; Fungi; Dikarya; Ascomycota; Saccharomycotina; Saccharomycetes; Saccharomycetales; Saccharomycetaceae; Saccharomyces	.	VC83_00275-T1|m.626	1-465[+]	YJV8_YEAST^YJV8_YEAST^Q:58-154,H:4-91^27.84%ID^E:5e-08^RecName: Full=Putative acetyltransferase YJL218W;^Eukaryota; Fungi; Dikarya; Ascomycota; Saccharomycotina; Saccharomycetes; Saccharomycetales; Saccharomycetaceae; Saccharomyces	PF12464.5^Mac^Maltose acetyltransferase^61-121^E:2.3e-07	sigP:0.106^42^0.116^0.102	.	.	KEGG:sce:YJL218W`KO:K00680	GO:0016407^molecular_function^acetyltransferase activity	GO:0016407^molecular_function^acetyltransferase activity
VC83_00275	1.1974	1.19573	0.714708	1.16599	0	0	0	0	0	0	6.60867	0.236555	0.662651	0.828244	0.848136	0	0.339254	0.651354	0.960527	0.678122	0.497694	1	VC83_00275-T1	YJV8_YEAST^YJV8_YEAST^Q:172-462,H:4-91^27.84%ID^E:5e-08^RecName: Full=Putative acetyltransferase YJL218W;^Eukaryota; Fungi; Dikarya; Ascomycota; Saccharomycotina; Saccharomycetes; Saccharomycetales; Saccharomycetaceae; Saccharomyces	.	VC83_00275-T1|m.627	419-120[-]	.	.	sigP:0.166^39^0.296^0.165	.	.	.	.	.
VC83_00276	1.12256	1.59431	2.39824	3.33898	0	0	0	0	0	0	7.59153	1.07637	0.187221	0.39411	1.69388	0	0.677552	1.14387	0.962075	1.18897	0.234453	0.415784	VC83_00276-T1	.	.	VC83_00276-T1|m.628	1-576[+]	.	.	sigP:0.204^36^0.283^0.182	.	.	.	.	.
[truncated: 19,072 more rows]

## Sheet: Legend
GeneID	P. destructans gene ID (Drees et al. 2016), duplicate entries indicate more than one transcript and protein expressed from this gene
[truncated: 35 more rows]
